# Supplementary material for: Tetra­aqua­bis(3,5-di-4-pyridyl-1,2,4-triazolato-κN)cobalt(II) dihydrate
Source: Acta Crystallogr Sect E Struct Rep Online. 2009 Apr 8;65(Pt 5):m487–8. doi: 10.1107/S1600536809011982 (PMC2977553; doi:10.1107/S1600536809011982)
Supplement: Supplementary file 1 [file e-65-0m487-sup1.cif]

##############################################################################
###                                                                        ###
###        Electronic paper (Acta Crystallographica Section E)             ###
###                                                                        ###
##############################################################################
#                                                                            #
# This CIF contains the data in a paper accepted for publication in Acta     #
# Crystallographica Section E. It conforms to the requirements of Notes      #
# for Authors for Section E, and has been peer reviewed under the auspices   #
# of the IUCr Commission on Journals.                                        #
#                                                                            #
# Full details of the Crystallographic Information File format               #
# are given in the paper "The Crystallographic Information File (CIF):       #
# a New Standard Archive File for Crystallography" by S. R. Hall, F. H.      #
# Allen and I. D. Brown [Acta Cryst. (1991), A47, 655-685].                  #
#                                                                            #
# The current version of the core CIF dictionary is obtainable from          #
# ftp://ftp.iucr.org/pub/cif_core.dic. The current version number is 2.4.    #
#                                                                            #
# Software is freely available for graphical display of the structure(s) in  #
# this CIF.  For information consult the CIF home page http://www.iucr.org/  #
# cif/home.html                                                              #
#                                                                            #
# This file may be used for bona fide research purposes within the           #
# scientific community so long as proper attribution is given to the journal # 
# article from which it was obtained.                                        #
#                                                                            #
##############################################################################
                                             
data_global
_audit_creation_method     'form.cif (version 2.0)'
_journal_data_validation_number     ?
_journal_date_recd_electronic     2009-03-26
_journal_date_accepted     2009-03-31
_journal_name_full     'Acta Crystallographica, Section E'
_journal_year     2009
_journal_volume     65
_journal_issue      5
_journal_page_first     m487
_journal_page_last     m488
_journal_paper_category     QM
_journal_coeditor_code     NG2566
_publ_contact_author_name     'Lin Yi Dong'
_publ_contact_author_address
;
School of Pharmacy,
Tianjin Medical University,
Tianjin 300070
People's Republic of China
;
_publ_contact_author_email     pass2009_good@126.com
_publ_contact_author_fax     ' '
_publ_contact_author_phone     ' '
_publ_section_title
;
Tetraaquabis(3,5-di-4-pyridyl-1,2,4-triazolato-\k<i>N</i>)cobalt(II) dihydrate
;
loop_
    _publ_author_name
    _publ_author_address
    'Lin Yi Dong'
;
School of Pharmacy,
Tianjin Medical University,
Tianjin 300070
People's Republic of China
;
_publ_section_synopsis     .
data_I
_chemical_name_systematic
;
Tetraaquabis(3,5-di-4-pyridyl-1,2,4-triazolato-\k<i>N</i>)cobalt(II) dihydrate
;
_chemical_name_common     ?
_chemical_formula_moiety     'C24 H28 Co N10 O6'
_chemical_formula_sum     'C24 H28 Co N10 O6'
_chemical_formula_structural     ?
_chemical_formula_analytical     ?
_chemical_formula_iupac     '[Co (C12 H8 N5)2 (H2 O1)4], 2(H2 O1)'
_chemical_formula_weight     611.49
_symmetry_cell_setting     'monoclinic'
_symmetry_space_group_name_H-M     'P 21/c'
_symmetry_space_group_name_Hall     '-P 2ybc'
loop_
    _symmetry_equiv_pos_as_xyz
    'x, y, z'
    '-x, y+1/2, -z+1/2'
    '-x, -y, -z'
    'x, -y-1/2, z-1/2'
_cell_length_a     7.3660(15)
_cell_length_b     15.654(3)
_cell_length_c     11.857(2)
_cell_angle_alpha     90
_cell_angle_beta     107.34(3)
_cell_angle_gamma     90
_cell_volume     1305.1(5)
_cell_formula_units_Z     2
_cell_measurement_reflns_used     556
_cell_measurement_theta_min     1.5
_cell_measurement_theta_max     25.5
_cell_measurement_temperature     293(2)
_exptl_crystal_description     block
_exptl_crystal_colour     Red
_exptl_crystal_size_max     0.40
_exptl_crystal_size_mid     0.20
_exptl_crystal_size_min     0.12
_exptl_crystal_size_rad     ?
_exptl_crystal_density_diffrn     1.556
_exptl_crystal_density_meas     ?
_exptl_crystal_density_method     'not measured'
_exptl_crystal_F_000     634
_exptl_absorpt_coefficient_mu     0.719
_exptl_absorpt_correction_type     multi-scan
_exptl_absorpt_process_details     '(SADABS; Sheldrick, 1996)'
_exptl_absorpt_correction_T_min     0.842
_exptl_absorpt_correction_T_max     0.917
_exptl_special_details
;
;
_diffrn_ambient_temperature     293(2)
_diffrn_radiation_type     'Mo K\a'
_diffrn_radiation_wavelength     0.71073
_diffrn_radiation_source     'fine-focus sealed tube'
_diffrn_radiation_monochromator     graphite
_diffrn_measurement_device_type     'Bruker SMART CCD area-detector'
_diffrn_measurement_method     '\f and \w'
_diffrn_detector_area_resol_mean     ?
_diffrn_reflns_number     11054
_diffrn_reflns_av_R_equivalents     0.0654
_diffrn_reflns_av_sigmaI/netI     0.0496
_diffrn_reflns_theta_min     3.16
_diffrn_reflns_theta_max     25.50
_diffrn_reflns_theta_full     25.50
_diffrn_measured_fraction_theta_max     0.999
_diffrn_measured_fraction_theta_full     0.999
_diffrn_reflns_limit_h_min     -8
_diffrn_reflns_limit_h_max     8
_diffrn_reflns_limit_k_min     -18
_diffrn_reflns_limit_k_max     18
_diffrn_reflns_limit_l_min     -14
_diffrn_reflns_limit_l_max     14
_diffrn_reflns_reduction_process     ?
_diffrn_standards_number     ?
_diffrn_standards_interval_count     ?
_diffrn_standards_interval_time     ?
_diffrn_standards_decay_%     ?
_refine_special_details
;
 Refinement of F^2^ against ALL reflections.  The weighted R-factor wR and
 goodness of fit S are based on F^2^, conventional R-factors R are based
 on F, with F set to zero for negative F^2^. The threshold expression of
 F^2^ > 2sigma(F^2^) is used only for calculating R-factors(gt) etc. and is
 not relevant to the choice of reflections for refinement.  R-factors based
 on F^2^ are statistically about twice as large as those based on F, and R-
 factors based on ALL data will be even larger.
;
_reflns_number_total     2423
_reflns_number_gt     2009
_reflns_threshold_expression     I>2\s(I)
_refine_ls_structure_factor_coef     Fsqd
_refine_ls_matrix_type     full
_refine_ls_R_factor_all     0.0731
_refine_ls_R_factor_gt     0.0536
_refine_ls_wR_factor_gt     0.1004
_refine_ls_wR_factor_ref     0.1083
_refine_ls_goodness_of_fit_all     ?
_refine_ls_goodness_of_fit_ref     1.065
_refine_ls_restrained_S_all     1.063
_refine_ls_restrained_S_obs     ?
_refine_ls_number_reflns     2420
_refine_ls_number_parameters     243
_refine_ls_number_restraints     0
_refine_ls_number_constraints     ?
_refine_ls_hydrogen_treatment     mixed
_refine_ls_weighting_scheme     calc
_refine_ls_weighting_details
         'calc w=1/[\s^2^(Fo^2^)+(0.0298P)^2^+0.2298P] where P=(Fo^2^+2Fc^2^)/3'
_refine_ls_shift/su_max     0.000
_refine_ls_shift/su_mean     0.000
_refine_diff_density_max     0.292
_refine_diff_density_min     -0.409
_refine_ls_extinction_method     none
_refine_ls_extinction_coef     ?
_refine_ls_abs_structure_details     ?
_refine_ls_abs_structure_Flack     ?
_refine_ls_abs_structure_Rogers     ?
loop_
    _atom_type_symbol
    _atom_type_description
    _atom_type_scat_dispersion_real
    _atom_type_scat_dispersion_imag
    _atom_type_scat_source
    'C' 'C' 0.0033 0.0016
                         'International Tables Vol C Tables 4.2.6.8 and 6.1.1.4'
    'H' 'H' 0.0000 0.0000
                         'International Tables Vol C Tables 4.2.6.8 and 6.1.1.4'
    'N' 'N' 0.0061 0.0033
                         'International Tables Vol C Tables 4.2.6.8 and 6.1.1.4'
    'O' 'O' 0.0106 0.0060
                         'International Tables Vol C Tables 4.2.6.8 and 6.1.1.4'
    'Co' 'Co' 0.3494 0.9721
                         'International Tables Vol C Tables 4.2.6.8 and 6.1.1.4'
_computing_data_collection     'SMART (Bruker, 1997)'
_computing_cell_refinement     'SAINT (Bruker, 1997)'
_computing_data_reduction     'SAINT (Bruker, 1997)'
_computing_structure_solution     'SHELXL97 (Sheldrick, 2008)'
_computing_structure_refinement     'SHELXL97 (Sheldrick, 2008)'
_computing_molecular_graphics     'DIAMOND (Brandenburg, 1999)'
_computing_publication_material     'publCIF (Westrip, 2009)'
loop_
    _atom_site_type_symbol
    _atom_site_label
    _atom_site_fract_x
    _atom_site_fract_y
    _atom_site_fract_z
    _atom_site_U_iso_or_equiv
    _atom_site_adp_type
    _atom_site_calc_flag
    _atom_site_refinement_flags
    _atom_site_occupancy
    _atom_site_disorder_assembly
    _atom_site_disorder_group
    C C1 0.3827(5) 0.6826(2) -0.0776(3) 0.0306(8) Uani d . 1 . .
    C C2 0.3536(5) 0.7690(2) -0.0713(3) 0.0299(8) Uani d . 1 . .
    C C3 0.3919(4) 0.80864(19) 0.0377(3) 0.0218(7) Uani d . 1 . .
    C C4 0.4634(5) 0.7565(2) 0.1360(3) 0.0290(8) Uani d . 1 . .
    C C5 0.4886(5) 0.6711(2) 0.1224(3) 0.0294(8) Uani d . 1 . .
    C C6 0.3518(5) 0.8987(2) 0.0514(3) 0.0229(7) Uani d . 1 . .
    C C7 0.2496(5) 1.02433(19) 0.0220(3) 0.0241(7) Uani d . 1 . .
    C C8 0.1690(5) 1.1049(2) -0.0324(3) 0.0244(7) Uani d . 1 . .
    C C9 0.1117(5) 1.1170(2) -0.1528(3) 0.0330(9) Uani d . 1 . .
    C C10 0.0440(6) 1.1952(2) -0.1990(3) 0.0368(9) Uani d . 1 . .
    C C11 0.0861(6) 1.2510(3) -0.0181(4) 0.0450(11) Uani d . 1 . .
    C C12 0.1540(6) 1.1751(2) 0.0357(4) 0.0403(10) Uani d . 1 . .
    Co Co1 0.5000 0.5000 0.0000 0.02203(19) Uani d S 1 . .
    H H1 0.363(5) 0.657(2) -0.147(3) 0.033(10) Uiso d . 1 . .
    H H2 0.313(5) 0.799(3) -0.138(3) 0.046(12) Uiso d . 1 . .
    H H4 0.495(5) 0.781(2) 0.209(3) 0.034(10) Uiso d . 1 . .
    H H5 0.532(5) 0.637(2) 0.187(3) 0.036(10) Uiso d . 1 . .
    H H9 0.118(5) 1.075(2) -0.199(3) 0.028(10) Uiso d . 1 . .
    H H10 0.013(6) 1.203(3) -0.278(4) 0.052(13) Uiso d . 1 . .
    H H11 0.078(6) 1.299(3) 0.026(4) 0.057(13) Uiso d . 1 . .
    H H12 0.188(6) 1.170(3) 0.116(4) 0.051(12) Uiso d . 1 . .
    H H1A 0.261(5) 0.484(3) -0.2116(18) 0.069(16) Uiso d D 1 . .
    H H2A 0.276(4) 0.5057(16) 0.135(3) 0.031(10) Uiso d D 1 . .
    H H3A 0.163(5) 0.571(2) 0.2816(10) 0.041(12) Uiso d D 1 . .
    H H1B 0.143(3) 0.475(3) -0.140(3) 0.077(17) Uiso d D 1 . .
    H H2B 0.416(6) 0.446(3) 0.1861(19) 0.084(18) Uiso d D 1 . .
    H H3B 0.081(6) 0.6269(11) 0.194(4) 0.069(16) Uiso d D 1 . .
    N N1 0.4483(4) 0.63277(16) 0.0175(2) 0.0262(6) Uani d . 1 . .
    N N2 0.2624(4) 0.95193(16) -0.0378(2) 0.0229(6) Uani d . 1 . .
    N N3 0.3929(4) 0.93481(17) 0.1575(2) 0.0295(7) Uani d . 1 . .
    N N4 0.3253(4) 1.01645(17) 0.1389(2) 0.0308(7) Uani d . 1 . .
    N N5 0.0298(4) 1.26290(18) -0.1346(3) 0.0371(8) Uani d . 1 . .
    O O1 0.2504(3) 0.49368(17) -0.1431(2) 0.0334(6) Uani d D 1 . .
    O O2 0.3487(4) 0.46767(16) 0.1212(2) 0.0302(6) Uani d D 1 . .
    O O3 0.1157(4) 0.57516(16) 0.2069(2) 0.0329(6) Uani d D 1 . .
loop_
    _atom_site_aniso_label
    _atom_site_aniso_U_11
    _atom_site_aniso_U_22
    _atom_site_aniso_U_33
    _atom_site_aniso_U_12
    _atom_site_aniso_U_13
    _atom_site_aniso_U_23
    C1 0.047(2) 0.0220(18) 0.0201(18) 0.0038(16) 0.0054(16) -0.0033(15)
    C2 0.044(2) 0.0184(17) 0.0245(19) 0.0057(15) 0.0057(16) 0.0020(15)
    C3 0.0241(18) 0.0184(16) 0.0231(17) 0.0017(13) 0.0074(14) -0.0003(13)
    C4 0.043(2) 0.0239(18) 0.0188(18) 0.0052(16) 0.0075(16) -0.0032(15)
    C5 0.043(2) 0.0200(18) 0.0232(19) 0.0050(15) 0.0065(16) 0.0043(14)
    C6 0.0277(18) 0.0182(16) 0.0224(17) -0.0006(14) 0.0066(14) 0.0000(13)
    C7 0.0297(18) 0.0194(17) 0.0227(17) -0.0001(13) 0.0072(14) 0.0002(13)
    C8 0.0247(18) 0.0211(17) 0.0269(18) -0.0023(14) 0.0067(14) -0.0009(14)
    C9 0.044(2) 0.0231(19) 0.028(2) 0.0046(16) 0.0043(17) -0.0031(16)
    C10 0.044(2) 0.033(2) 0.027(2) 0.0034(17) 0.0023(18) 0.0073(17)
    C11 0.067(3) 0.024(2) 0.045(3) 0.013(2) 0.017(2) -0.0019(18)
    C12 0.065(3) 0.027(2) 0.028(2) 0.0129(18) 0.011(2) 0.0002(16)
    Co1 0.0282(4) 0.0162(3) 0.0206(3) 0.0025(3) 0.0055(2) 0.0004(3)
    N1 0.0358(17) 0.0170(14) 0.0251(15) 0.0032(12) 0.0081(12) -0.0001(11)
    N2 0.0283(15) 0.0154(14) 0.0241(15) 0.0011(11) 0.0063(12) -0.0011(11)
    N3 0.0398(18) 0.0213(15) 0.0255(16) 0.0099(13) 0.0065(13) 0.0017(12)
    N4 0.0461(18) 0.0213(16) 0.0221(15) 0.0069(13) 0.0057(13) -0.0013(11)
    N5 0.044(2) 0.0223(16) 0.044(2) 0.0079(14) 0.0115(16) 0.0055(14)
    O1 0.0312(14) 0.0408(15) 0.0264(14) -0.0029(13) 0.0058(10) -0.0009(12)
    O2 0.0346(15) 0.0295(13) 0.0296(14) 0.0062(11) 0.0142(12) 0.0021(11)
    O3 0.0436(16) 0.0239(14) 0.0286(15) 0.0017(12) 0.0067(12) 0.0018(11)
_geom_special_details
;
 All esds (except the esd in the dihedral angle between two l.s. planes)
 are estimated using the full covariance matrix.  The cell esds are taken
 into account individually in the estimation of esds in distances, angles
 and torsion angles; correlations between esds in cell parameters are only
 used when they are defined by crystal symmetry.  An approximate (isotropic)
 treatment of cell esds is used for estimating esds involving l.s. planes.
;
loop_
    _geom_bond_atom_site_label_1
    _geom_bond_atom_site_label_2
    _geom_bond_site_symmetry_2
    _geom_bond_distance
    _geom_bond_publ_flag
    C1 N1 . 1.337(4) ?
    C1 C2 . 1.376(5) ?
    C1 H1 . 0.89(4) ?
    C2 C3 . 1.385(5) ?
    C2 H2 . 0.89(4) ?
    C3 C4 . 1.392(5) ?
    C3 C6 . 1.459(4) ?
    C4 C5 . 1.365(5) ?
    C4 H4 . 0.91(4) ?
    C5 N1 . 1.332(4) ?
    C5 H5 . 0.91(4) ?
    C6 N3 . 1.329(4) ?
    C6 N2 . 1.354(4) ?
    C7 N4 . 1.336(4) ?
    C7 N2 . 1.355(4) ?
    C7 C8 . 1.459(4) ?
    C8 C9 . 1.377(5) ?
    C8 C12 . 1.387(5) ?
    C9 C10 . 1.373(5) ?
    C9 H9 . 0.87(4) ?
    C10 N5 . 1.328(5) ?
    C10 H10 . 0.90(4) ?
    C11 N5 . 1.331(5) ?
    C11 C12 . 1.370(5) ?
    C11 H11 . 0.93(4) ?
    C12 H12 . 0.92(4) ?
    Co1 O1 3_665 2.100(2) y
    Co1 O1 . 2.100(2) y
    Co1 O2 3_665 2.126(2) y
    Co1 O2 . 2.126(2) y
    Co1 N1 3_665 2.134(3) y
    Co1 N1 . 2.134(3) y
    N3 N4 . 1.365(4) ?
    O1 H1A . 0.851(10) ?
    O1 H1B . 0.852(10) ?
    O2 H2A . 0.851(10) ?
    O2 H2B . 0.850(10) ?
    O3 H3A . 0.852(10) ?
    O3 H3B . 0.849(10) ?
loop_
    _geom_angle_atom_site_label_1
    _geom_angle_atom_site_label_2
    _geom_angle_atom_site_label_3
    _geom_angle_site_symmetry_1
    _geom_angle_site_symmetry_3
    _geom_angle
    _geom_angle_publ_flag
    N1 C1 C2 . . 123.4(3) ?
    N1 C1 H1 . . 116(2) ?
    C2 C1 H1 . . 121(2) ?
    C1 C2 C3 . . 120.0(3) ?
    C1 C2 H2 . . 119(3) ?
    C3 C2 H2 . . 121(3) ?
    C2 C3 C4 . . 116.1(3) ?
    C2 C3 C6 . . 123.0(3) ?
    C4 C3 C6 . . 120.8(3) ?
    C5 C4 C3 . . 120.4(3) ?
    C5 C4 H4 . . 122(2) ?
    C3 C4 H4 . . 118(2) ?
    N1 C5 C4 . . 123.5(3) ?
    N1 C5 H5 . . 116(2) ?
    C4 C5 H5 . . 120(2) ?
    N3 C6 N2 . . 113.4(3) ?
    N3 C6 C3 . . 121.3(3) ?
    N2 C6 C3 . . 125.1(3) ?
    N4 C7 N2 . . 113.1(3) ?
    N4 C7 C8 . . 121.8(3) ?
    N2 C7 C8 . . 125.0(3) ?
    C9 C8 C12 . . 116.1(3) ?
    C9 C8 C7 . . 122.5(3) ?
    C12 C8 C7 . . 121.3(3) ?
    C10 C9 C8 . . 120.0(3) ?
    C10 C9 H9 . . 120(2) ?
    C8 C9 H9 . . 120(2) ?
    N5 C10 C9 . . 124.3(4) ?
    N5 C10 H10 . . 117(3) ?
    C9 C10 H10 . . 119(3) ?
    N5 C11 C12 . . 124.2(4) ?
    N5 C11 H11 . . 115(3) ?
    C12 C11 H11 . . 121(3) ?
    C11 C12 C8 . . 119.8(4) ?
    C11 C12 H12 . . 121(3) ?
    C8 C12 H12 . . 120(3) ?
    O1 Co1 O1 3_665 . 180.0 y
    O1 Co1 O2 3_665 3_665 91.47(10) y
    O1 Co1 O2 . 3_665 88.53(10) y
    O1 Co1 O2 3_665 . 88.53(10) y
    O1 Co1 O2 . . 91.47(10) y
    O2 Co1 O2 3_665 . 180.0 y
    O1 Co1 N1 3_665 3_665 89.19(10) y
    O1 Co1 N1 . 3_665 90.81(10) y
    O2 Co1 N1 3_665 3_665 91.23(10) y
    O2 Co1 N1 . 3_665 88.77(10) y
    O1 Co1 N1 3_665 . 90.81(10) y
    O1 Co1 N1 . . 89.19(10) y
    O2 Co1 N1 3_665 . 88.77(10) y
    O2 Co1 N1 . . 91.23(10) y
    N1 Co1 N1 3_665 . 180.0 y
    C5 N1 C1 . . 116.7(3) ?
    C5 N1 Co1 . . 122.2(2) ?
    C1 N1 Co1 . . 121.0(2) ?
    C6 N2 C7 . . 101.5(3) ?
    C6 N3 N4 . . 106.0(2) ?
    C7 N4 N3 . . 105.8(2) ?
    C10 N5 C11 . . 115.6(3) ?
    Co1 O1 H1A . . 118(3) ?
    Co1 O1 H1B . . 126(3) ?
    H1A O1 H1B . . 109.1(17) ?
    Co1 O2 H2A . . 117(2) ?
    Co1 O2 H2B . . 115(3) ?
    H2A O2 H2B . . 109.4(15) ?
    H3A O3 H3B . . 106(4) ?
loop_
    _geom_torsion_atom_site_label_1
    _geom_torsion_atom_site_label_2
    _geom_torsion_atom_site_label_3
    _geom_torsion_atom_site_label_4
    _geom_torsion_site_symmetry_1
    _geom_torsion_site_symmetry_2
    _geom_torsion_site_symmetry_3
    _geom_torsion_site_symmetry_4
    _geom_torsion
    _geom_torsion_publ_flag
    N1 C1 C2 C3 . . . . -0.3(6) ?
    C1 C2 C3 C4 . . . . 1.4(5) ?
    C1 C2 C3 C6 . . . . -175.5(3) ?
    C2 C3 C4 C5 . . . . -1.3(5) ?
    C6 C3 C4 C5 . . . . 175.6(3) ?
    C3 C4 C5 N1 . . . . 0.1(6) ?
    C2 C3 C6 N3 . . . . -179.1(3) ?
    C4 C3 C6 N3 . . . . 4.2(5) ?
    C2 C3 C6 N2 . . . . 4.7(5) ?
    C4 C3 C6 N2 . . . . -172.0(3) ?
    N4 C7 C8 C9 . . . . 171.9(3) ?
    N2 C7 C8 C9 . . . . -5.8(5) ?
    N4 C7 C8 C12 . . . . -5.0(5) ?
    N2 C7 C8 C12 . . . . 177.3(3) ?
    C12 C8 C9 C10 . . . . -0.2(6) ?
    C7 C8 C9 C10 . . . . -177.4(3) ?
    C8 C9 C10 N5 . . . . 0.5(6) ?
    N5 C11 C12 C8 . . . . 0.6(7) ?
    C9 C8 C12 C11 . . . . -0.3(6) ?
    C7 C8 C12 C11 . . . . 176.9(4) ?
    C4 C5 N1 C1 . . . . 1.1(5) ?
    C4 C5 N1 Co1 . . . . 177.6(3) ?
    C2 C1 N1 C5 . . . . -1.0(5) ?
    C2 C1 N1 Co1 . . . . -177.5(3) ?
    O1 Co1 N1 C5 3_665 . . . -36.4(3) ?
    O1 Co1 N1 C5 . . . . 143.6(3) ?
    O2 Co1 N1 C5 3_665 . . . -127.9(3) ?
    O2 Co1 N1 C5 . . . . 52.1(3) ?
    N1 Co1 N1 C5 3_665 . . .  -12E1(3)
                                      ?
    O1 Co1 N1 C1 3_665 . . . 140.0(3) ?
    O1 Co1 N1 C1 . . . . -40.0(3) ?
    O2 Co1 N1 C1 3_665 . . . 48.5(3) ?
    O2 Co1 N1 C1 . . . . -131.5(3) ?
    N1 Co1 N1 C1 3_665 . . .  6E1(3)
                                    ?
    N3 C6 N2 C7 . . . . -0.6(4) ?
    C3 C6 N2 C7 . . . . 175.9(3) ?
    N4 C7 N2 C6 . . . . 0.0(4) ?
    C8 C7 N2 C6 . . . . 177.9(3) ?
    N2 C6 N3 N4 . . . . 0.8(4) ?
    C3 C6 N3 N4 . . . . -175.7(3) ?
    N2 C7 N4 N3 . . . . 0.5(4) ?
    C8 C7 N4 N3 . . . . -177.5(3) ?
    C6 N3 N4 C7 . . . . -0.8(4) ?
    C9 C10 N5 C11 . . . . -0.2(6) ?
    C12 C11 N5 C10 . . . . -0.3(6) ?
loop_
    _geom_hbond_atom_site_label_D
    _geom_hbond_atom_site_label_H
    _geom_hbond_atom_site_label_A
    _geom_hbond_site_symmetry_A
    _geom_hbond_distance_DH
    _geom_hbond_distance_HA
    _geom_hbond_distance_DA
    _geom_hbond_angle_DHA
    O1 H1A N3 4_575 0.851(10) 2.42(3) 3.070(4) 134(3)
    O1 H1A N4 4_575 0.851(10) 1.966(12) 2.803(4) 167(4)
    O1 H1B O3 3_565 0.852(10) 1.99(2) 2.791(4) 155(3)
    O2 H2A O3 . 0.851(10) 1.973(14) 2.801(4) 164(3)
    O2 H2B N3 2_645 0.850(10) 1.973(19) 2.792(4) 161(5)
    O2 H2B N4 2_645 0.850(10) 2.60(4) 3.220(4) 130(4)
    O3 H3A N2 4_576 0.852(10) 2.077(12) 2.926(4) 174(4)
    O3 H3B N5 3_575 0.849(10) 1.950(14) 2.786(4) 168(5)
