# Supplementary material for: Tetra­aqua­bis(3,5-di-4-pyridyl-1,2,4-triazolato-κN)cobalt(II) dihydrate
Source: Acta Crystallogr Sect E Struct Rep Online. 2009 Apr 8;65(Pt 5):m487–8. doi: 10.1107/S1600536809011982 (PMC2977553; doi:10.1107/S1600536809011982)
Supplement: Supplementary file 2 [file e-65-0m487-Isup2.hkl]

# 
# h,k,l, Fc-squared, Fo-squared, sigma(Fo-squared) and status flag 
# 
data_I
_shelx_title ' AA in P2(1)/c' 
_shelx_refln_list_code          4 
_shelx_F_calc_maximum      155.42 
_exptl_crystal_F_000       784.00 
_reflns_d_resolution_high  0.8255 
 
loop_ 
 _symmetry_equiv_pos_as_xyz 
 'x, y, z' 
 '-x, y+1/2, -z+1/2' 
 '-x, -y, -z' 
 'x, -y-1/2, z-1/2' 
 
_cell_length_a     7.366 
_cell_length_b    15.654 
_cell_length_c    11.857 
_cell_angle_alpha  90.000 
_cell_angle_beta  107.34 
_cell_angle_gamma  90.000 
 
_shelx_F_squared_multiplier     1.000 
 
loop_ 
 _refln_index_h 
 _refln_index_k 
 _refln_index_l 
 _refln_F_squared_calc 
 _refln_F_squared_meas 
 _refln_F_squared_sigma 
 _refln_observed_status 
   2   0   0     1854.49     1732.71     32.20 o 
   3   0   0      136.61      104.44      7.19 o 
   4   0   0       18.91       21.49      7.77 o 
   5   0   0      917.09      837.99     43.59 o 
   6   0   0      289.28      248.46     28.04 o 
   7   0   0      451.70      483.83     44.13 o 
   8   0   0      728.70      661.03     77.64 o 
   1   1   0      370.04      343.90     10.55 o 
   2   1   0    17688.31    18131.69    132.88 o 
   3   1   0      276.02      293.60      9.18 o 
   4   1   0      666.01      668.93     17.54 o 
   5   1   0       30.71       62.80     13.41 o 
   6   1   0       13.39       14.12     11.11 o 
   7   1   0       81.24       57.98     17.19 o 
   8   1   0       55.37       61.36     21.70 o 
   1   2   0     5226.76     5036.52     85.56 o 
   2   2   0     8513.97     9521.61    180.41 o 
   3   2   0      528.84      489.84     15.37 o 
   4   2   0     1171.46     1195.21     35.50 o 
   5   2   0     1261.22     1241.95     31.56 o 
   6   2   0       52.70       55.61     13.80 o 
   7   2   0      116.86      119.62     19.81 o 
   8   2   0      331.55      317.58     37.59 o 
   1   3   0        7.29       11.06      3.19 o 
   2   3   0     1271.57     1268.14     23.54 o 
   3   3   0      648.09      669.09     16.57 o 
   4   3   0      277.34      286.94     16.03 o 
   5   3   0      324.96      316.30     17.77 o 
   6   3   0        5.94       17.51     18.78 o 
   7   3   0       31.70       44.47     17.30 o 
   8   3   0       19.21       32.97     17.86 o 
   0   4   0    14466.74    14425.39    117.02 o 
   1   4   0     2112.47     1994.70     36.25 o 
   2   4   0       43.51       50.82      3.22 o 
   3   4   0      532.45      600.08     16.23 o 
   4   4   0     3919.28     3906.37     65.22 o 
   5   4   0      658.96      614.79     27.88 o 
   6   4   0      101.54      128.25     19.39 o 
   7   4   0      405.17      445.63     31.04 o 
   8   4   0      244.82      280.50     31.53 o 
   1   5   0        5.70       22.02      3.97 o 
   2   5   0      711.43      744.07     16.54 o 
   3   5   0       37.27       33.08      6.59 o 
   4   5   0      195.92      194.59     11.93 o 
   5   5   0       65.38       90.27     11.76 o 
   6   5   0       89.32       87.22     13.17 o 
   7   5   0       66.26       74.26     17.20 o 
   8   5   0       19.96       17.93     17.27 o 
   0   6   0     1541.85     1342.59     24.49 o 
   1   6   0     6947.65     6463.09    210.29 o 
   2   6   0        3.73       12.56      4.54 o 
   3   6   0      815.11      752.51     15.80 o 
   4   6   0     2742.72     2791.63     53.81 o 
   5   6   0      354.89      325.87     18.39 o 
   6   6   0      176.01      171.85     15.84 o 
   7   6   0      188.63      191.20     24.40 o 
   8   6   0      177.59      194.18     30.44 o 
   1   7   0      375.75      387.65     13.79 o 
   2   7   0     1015.80     1074.31     18.14 o 
   3   7   0      112.47      122.77      8.33 o 
   4   7   0       61.23       70.13      9.50 o 
   5   7   0       62.43       59.61     10.94 o 
   6   7   0        5.32       35.98     16.25 o 
   7   7   0      142.71      163.71     25.54 o 
   0   8   0     2155.23     1933.45     62.02 o 
   1   8   0      849.26      814.66     23.63 o 
   2   8   0      838.75      787.32     20.83 o 
   3   8   0      878.15      828.34     44.62 o 
   4   8   0     1984.93     1939.53     75.51 o 
   5   8   0     1012.68     1035.42     38.20 o 
   6   8   0      376.79      348.13     22.73 o 
   7   8   0      139.50      165.79     28.59 o 
   1   9   0     1962.67     1972.49     52.62 o 
   2   9   0      250.67      284.78     12.74 o 
   3   9   0      148.91      158.43     10.98 o 
   4   9   0      412.03      402.87     22.98 o 
   5   9   0      276.56      247.99     22.36 o 
   6   9   0      107.23       78.10     18.15 o 
   7   9   0      255.63      228.88     28.45 o 
   0  10   0      978.53      981.23     27.45 o 
   1  10   0      407.29      365.94     16.21 o 
   2  10   0       55.54       65.36      8.90 o 
   3  10   0      407.76      385.15     17.25 o 
   4  10   0       90.60      108.70     15.12 o 
   5  10   0       87.90       95.26     17.96 o 
   6  10   0      316.24      294.54     30.36 o 
   7  10   0      205.72      222.49     29.40 o 
   1  11   0     1423.00     1444.89     34.51 o 
   2  11   0       14.17       58.23     12.13 o 
   3  11   0        1.76       17.63     12.83 o 
   4  11   0        0.00       -4.21     10.94 o 
   5  11   0        0.01        5.67     10.49 o 
   6  11   0       43.71       54.57     19.94 o 
   0  12   0     1801.39     1825.23     75.11 o 
   1  12   0      311.84      310.68     18.31 o 
   2  12   0      928.62      846.03     28.18 o 
   3  12   0      914.20      928.58     31.59 o 
   4  12   0      319.59      319.82     25.20 o 
   5  12   0      396.28      413.66     31.80 o 
   6  12   0      311.95      305.54     32.23 o 
   1  13   0      926.10      903.44     34.58 o 
   2  13   0       36.91       51.25     12.28 o 
   3  13   0       12.45       34.00     11.38 o 
   4  13   0        1.06        5.44     10.97 o 
   5  13   0       39.71       47.46     16.42 o 
   6  13   0       10.44       15.09     17.54 o 
   0  14   0       63.66       80.10     23.64 o 
   1  14   0      360.58      385.31     24.35 o 
   2  14   0      363.85      372.85     20.92 o 
   3  14   0      403.91      425.84     24.80 o 
   4  14   0      394.33      372.42     28.72 o 
   5  14   0      188.98      222.67     27.77 o 
   1  15   0      114.57       94.52     18.20 o 
   2  15   0     1009.19      909.68     42.26 o 
   3  15   0      135.42      118.37     17.38 o 
   4  15   0       11.81       23.47     14.38 o 
   5  15   0       95.63      126.72     24.58 o 
   0  16   0     1522.39     1418.23     76.70 o 
   1  16   0      286.86      230.75     24.85 o 
   2  16   0      981.68      988.34     46.37 o 
   3  16   0      414.49      409.20     31.69 o 
   4  16   0      120.68      150.26     25.55 o 
   1  17   0       15.68       18.32     15.18 o 
   2  17   0        0.87        9.43     16.52 o 
   3  17   0      253.03      348.65     32.29 o 
   0  18   0       75.19       46.79     24.74 o 
   1  18   0      176.60      182.88     26.49 o 
   2  18   0       29.28       23.02     18.54 o 
  -8   1   1       22.65       55.72     20.40 o 
  -7   1   1      245.75      199.41     22.42 o 
  -6   1   1      126.80      138.26     15.85 o 
  -5   1   1     1547.18     1381.44     51.82 o 
  -4   1   1     2008.94     1925.73     39.71 o 
  -3   1   1      210.66      211.70      8.34 o 
  -2   1   1    22185.47    23208.87    143.05 o 
  -1   1   1     6674.78     6576.36     62.49 o 
   1   1   1     3690.15     3407.01     45.35 o 
   2   1   1     1326.07     1362.42     18.98 o 
   3   1   1     4914.80     5013.52     80.68 o 
   4   1   1      831.80      848.96     21.77 o 
   5   1   1      327.57      358.64     20.57 o 
   6   1   1      709.88      694.14     33.15 o 
   7   1   1      358.49      360.71     28.06 o 
   8   1   1      117.04      107.18     24.00 o 
  -8   2   1        1.57       14.73     18.84 o 
  -7   2   1       28.87       52.19     23.85 o 
  -6   2   1      233.02      235.79     20.72 o 
  -5   2   1      318.74      318.48     14.74 o 
  -4   2   1     1763.41     1826.68     38.95 o 
  -3   2   1     2078.16     2185.39     40.76 o 
  -2   2   1     4094.31     4194.03     40.83 o 
  -1   2   1       32.47       29.58      2.66 o 
   0   2   1      247.74      224.75      3.41 o 
   1   2   1      459.12      464.81      9.00 o 
   2   2   1     2331.27     2544.15     38.40 o 
   3   2   1      111.12      119.85     10.10 o 
   4   2   1       65.67       68.18      7.31 o 
   5   2   1       92.22       71.87      8.92 o 
   6   2   1      132.14      170.93     18.54 o 
   7   2   1      109.60      127.32     20.12 o 
   8   2   1        1.87        8.65     14.37 o 
  -8   3   1      135.40      119.87     26.84 o 
  -7   3   1      305.79      292.06     26.94 o 
  -6   3   1      949.43      932.81     38.00 o 
  -5   3   1     1007.25     1002.92     29.08 o 
  -4   3   1       35.02       40.03      6.83 o 
  -3   3   1      563.48      517.74     14.51 o 
  -2   3   1       34.09       41.53      4.47 o 
  -1   3   1      895.05      808.78     14.59 o 
   0   3   1     2625.91     2440.77     23.67 o 
   1   3   1      238.88      256.10      5.50 o 
   2   3   1     1146.85     1097.96     17.82 o 
   3   3   1     2002.00     2095.13     38.89 o 
   4   3   1       93.11       89.55     11.39 o 
   5   3   1        2.78       16.71     12.54 o 
   6   3   1      444.24      430.42     27.39 o 
   7   3   1      239.54      285.68     26.78 o 
   8   3   1      128.19      141.85     24.68 o 
  -8   4   1        1.55       32.06     17.99 o 
  -7   4   1       30.73       66.51     24.24 o 
  -6   4   1       60.14       79.66     12.23 o 
  -5   4   1       50.34       73.14     17.39 o 
  -4   4   1       11.27       14.40      6.17 o 
  -3   4   1       13.72       21.17      5.43 o 
  -2   4   1      708.89      685.95     13.62 o 
  -1   4   1     5674.42     5488.63    136.19 o 
   0   4   1       95.41       89.73      3.08 o 
   1   4   1      264.59      246.20      5.77 o 
   2   4   1      379.88      373.16      8.59 o 
   3   4   1        5.36        5.35      5.31 o 
   4   4   1       12.04       12.31      5.91 o 
   5   4   1       38.73       48.97     10.32 o 
   6   4   1       55.91       98.26     17.45 o 
   7   4   1        8.47       -3.94     20.84 o 
   8   4   1        2.74       44.69     31.89 o 
  -8   5   1      173.09      198.38     27.30 o 
  -7   5   1      137.87      122.24     19.83 o 
  -6   5   1     1391.58     1391.88     51.51 o 
  -5   5   1      543.15      524.61     21.31 o 
  -4   5   1      713.51      673.61     21.27 o 
  -3   5   1      798.79      736.84     17.66 o 
  -2   5   1       11.35       14.16      3.09 o 
  -1   5   1     5604.90     5330.78     53.70 o 
   0   5   1     3392.35     3269.04     32.38 o 
   1   5   1       19.40       42.80      4.60 o 
   2   5   1     3469.92     3636.47     44.18 o 
   3   5   1     1280.36     1270.25     35.08 o 
   4   5   1      349.04      318.43     16.85 o 
   5   5   1      376.97      367.20     18.39 o 
   6   5   1      169.65      168.33     16.98 o 
   7   5   1      661.98      647.52     39.92 o 
   8   5   1      149.10      128.22     26.00 o 
  -8   6   1       21.29       10.82     15.60 o 
  -7   6   1        7.91       27.65     15.33 o 
  -6   6   1       18.50       33.01     12.60 o 
  -5   6   1       66.91       74.21     10.76 o 
  -4   6   1       44.91       59.78      8.44 o 
  -3   6   1       78.31      100.42     10.82 o 
  -2   6   1     1594.60     1695.42     25.18 o 
  -1   6   1     3760.46     3900.64     45.88 o 
   0   6   1        8.21       13.58      3.18 o 
   1   6   1      180.92      195.59      8.15 o 
   2   6   1       42.90       65.47      4.43 o 
   3   6   1      753.28      745.20     16.36 o 
   4   6   1      108.33      116.98     10.68 o 
   5   6   1      202.18      211.26     15.55 o 
   6   6   1       17.60       28.53      9.79 o 
   7   6   1        8.65       72.16     24.48 o 
  -8   7   1      204.97      252.43     32.79 o 
  -7   7   1      180.57      156.04     24.32 o 
  -6   7   1      332.05      318.80     21.19 o 
  -5   7   1      209.37      213.97     15.53 o 
  -4   7   1      331.08      320.86     15.72 o 
  -3   7   1      251.85      216.66     13.74 o 
  -2   7   1      220.04      207.21      7.61 o 
  -1   7   1    11928.66    11875.24    229.10 o 
   0   7   1     6305.49     6324.81     57.52 o 
   1   7   1     2604.58     2684.86     47.86 o 
   2   7   1     2929.22     3146.06     51.68 o 
   3   7   1     1537.72     1603.40     29.17 o 
   4   7   1     1511.25     1488.08     36.93 o 
   5   7   1      119.81      124.55     13.44 o 
   6   7   1       34.41       60.08     13.98 o 
   7   7   1      242.39      307.68     29.22 o 
  -7   8   1        0.02        0.27      8.95 o 
  -6   8   1       19.94       20.33     11.23 o 
  -5   8   1       14.91       22.54     15.38 o 
  -4   8   1      122.75      134.07     10.89 o 
  -3   8   1      409.28      411.89     16.09 o 
  -2   8   1      319.74      374.22     11.27 o 
  -1   8   1      350.56      417.18     14.98 o 
   0   8   1      101.55      112.73      8.71 o 
   1   8   1        0.00       21.19      6.63 o 
   2   8   1      429.03      472.96     18.55 o 
   3   8   1        0.87        6.62      5.45 o 
   4   8   1      215.13      194.35     12.94 o 
   5   8   1       18.57       21.19     10.09 o 
   6   8   1        8.79        7.79      9.80 o 
   7   8   1        0.07       53.07     24.92 o 
  -7   9   1       30.23       34.36     17.76 o 
  -6   9   1        3.65       28.84     11.89 o 
  -5   9   1      550.16      598.80     32.35 o 
  -4   9   1     1110.07     1064.75     29.27 o 
  -3   9   1      281.55      250.30     10.30 o 
  -2   9   1      428.68      413.74     15.86 o 
  -1   9   1      678.81      627.45     19.05 o 
   0   9   1      611.38      538.48     17.87 o 
   1   9   1       62.93       76.32     11.11 o 
   2   9   1      612.85      597.09     20.31 o 
   3   9   1     1798.38     1848.39     42.34 o 
   4   9   1     2112.55     2099.08     59.45 o 
   5   9   1       15.92       28.14     12.73 o 
   6   9   1       35.25       38.66     16.66 o 
   7   9   1        5.44       64.17     27.01 o 
  -7  10   1       22.10      -13.59     35.85 o 
  -6  10   1        0.25       19.01     26.14 o 
  -5  10   1       11.11       27.38     12.70 o 
  -4  10   1      183.40      181.82     17.44 o 
  -3  10   1      926.80      906.65     28.10 o 
  -2  10   1       11.23       24.02      6.76 o 
  -1  10   1        7.46       12.44      8.24 o 
   0  10   1        0.38       11.41      4.81 o 
   1  10   1      209.87      196.12     13.32 o 
   2  10   1       66.31       77.70      9.82 o 
   3  10   1      330.43      344.92     17.95 o 
   4  10   1        1.52       21.13     10.89 o 
   5  10   1      530.74      479.78     30.20 o 
   6  10   1       55.92       83.10     18.87 o 
   7  10   1       14.78       29.19     22.37 o 
  -7  11   1       65.27       83.93     26.24 o 
  -6  11   1        5.87       47.24     17.61 o 
  -5  11   1      273.97      270.43     23.80 o 
  -4  11   1      979.78      896.89     30.38 o 
  -3  11   1      124.63      133.94     20.06 o 
  -2  11   1      995.83      959.22     32.77 o 
  -1  11   1     2342.75     2363.09     47.34 o 
   0  11   1      459.69      413.09     22.01 o 
   1  11   1      276.37      237.73     17.71 o 
   2  11   1       18.63       22.11      9.66 o 
   3  11   1      944.07      935.43     32.71 o 
   4  11   1     1119.42     1152.63     46.56 o 
   5  11   1      824.06      742.62     38.69 o 
   6  11   1       29.35       86.25     28.99 o 
  -6  12   1        7.60       48.10     21.21 o 
  -5  12   1        2.04       -3.33     10.80 o 
  -4  12   1       60.17       79.28     12.28 o 
  -3  12   1        0.00        6.04      8.97 o 
  -2  12   1      334.36      338.65     21.08 o 
  -1  12   1     1318.94     1350.44     42.84 o 
   0  12   1      133.27      128.44     17.93 o 
   1  12   1        1.33       11.47      8.15 o 
   2  12   1        3.40       28.99     11.45 o 
   3  12   1      125.05      110.63     13.62 o 
   4  12   1       73.58      102.89     18.09 o 
   5  12   1        1.26        6.51     20.30 o 
   6  12   1        0.09       29.98     19.43 o 
  -6  13   1        3.46       41.23     24.02 o 
  -5  13   1      460.84      520.26     37.25 o 
  -4  13   1      348.35      352.94     23.42 o 
  -3  13   1      690.02      678.69     27.63 o 
  -2  13   1      302.21      301.68     18.14 o 
  -1  13   1      202.64      220.89     17.77 o 
   0  13   1     1505.92     1489.17     48.80 o 
   1  13   1        5.56       19.78     10.24 o 
   2  13   1      171.86      201.97     15.82 o 
   3  13   1      773.72      804.11     33.00 o 
   4  13   1      865.21      824.01     41.74 o 
   5  13   1       33.09       36.11     20.80 o 
  -5  14   1        5.44       28.71     15.89 o 
  -4  14   1        5.20       37.30     18.37 o 
  -3  14   1      427.74      384.09     23.27 o 
  -2  14   1        8.13       44.99     15.69 o 
  -1  14   1        1.24        8.86      9.48 o 
   0  14   1      580.85      563.40     30.42 o 
   1  14   1      146.64      159.78     19.06 o 
   2  14   1       25.92       63.91     13.80 o 
   3  14   1       42.30       38.80     12.52 o 
   4  14   1       11.62       70.49     35.78 o 
   5  14   1        1.70       13.05     15.18 o 
  -5  15   1      103.98      152.31     25.66 o 
  -4  15   1      377.45      363.10     32.16 o 
  -3  15   1      382.83      346.87     22.97 o 
  -2  15   1      499.84      416.95     28.03 o 
  -1  15   1      630.65      585.75     32.86 o 
   0  15   1     1032.80     1016.17     46.04 o 
   1  15   1      274.82      252.44     24.10 o 
   2  15   1       63.02       86.82     23.30 o 
   3  15   1      841.79      860.93     37.16 o 
   4  15   1      119.03      168.05     24.31 o 
  -4  16   1      302.95      271.94     45.23 o 
  -3  16   1        0.03       17.52     22.26 o 
  -2  16   1       15.74       40.33     15.38 o 
  -1  16   1       73.26       84.94     18.81 o 
   0  16   1       23.37        9.95     15.07 o 
   1  16   1       58.88       44.83     16.24 o 
   2  16   1      353.69      293.93     29.75 o 
   3  16   1       57.56      109.99     32.07 o 
   4  16   1       11.72       60.21     20.43 o 
  -3  17   1      232.40      244.75     28.27 o 
  -2  17   1      447.48      493.54     37.59 o 
  -1  17   1      348.69      355.14     31.20 o 
   0  17   1      159.58      162.73     22.96 o 
   1  17   1      106.66       92.92     20.90 o 
   2  17   1      165.31      184.90     24.83 o 
   3  17   1       63.87       75.34     21.35 o 
  -2  18   1        3.20       26.38     19.10 o 
  -1  18   1       11.10        7.37     12.96 o 
   0  18   1       74.78       92.76     19.54 o 
   1  18   1      169.66      184.09     24.93 o 
   2  18   1       31.17       97.91     22.36 o 
  -8   0   2       12.96       14.68     22.49 o 
  -7   0   2       70.37       85.50     22.63 o 
  -6   0   2      124.73      180.13     24.36 o 
  -5   0   2     1492.20     1262.56    165.09 o 
  -4   0   2      220.57      185.63      9.62 o 
  -3   0   2       39.80       32.58      5.10 o 
  -2   0   2     5557.48     6218.71     75.25 o 
  -1   0   2     9539.39     9057.29    131.19 o 
   0   0   2    19589.84    19808.35    131.13 o 
   1   0   2    11503.25    10885.52    108.76 o 
   2   0   2     4693.00     4341.87    210.67 o 
   3   0   2     3539.21     3743.39    107.90 o 
   4   0   2     1211.08     1107.76     72.69 o 
   5   0   2       94.49      109.93     21.09 o 
   6   0   2      511.25      511.38     41.96 o 
   7   0   2      420.11      497.45     54.09 o 
   8   0   2      431.20      430.41     53.96 o 
  -8   1   2        1.28       19.89     20.20 o 
  -7   1   2        3.68       23.59     12.95 o 
  -6   1   2      117.30      130.38     14.40 o 
  -5   1   2      226.21      224.22     17.58 o 
  -4   1   2      252.14      224.90     11.34 o 
  -3   1   2     1314.38     1257.56     21.20 o 
  -2   1   2    24156.55    25582.61    161.71 o 
  -1   1   2      107.66      110.30      3.33 o 
   0   1   2     5763.18     5656.04     82.38 o 
   1   1   2      419.21      428.77      9.29 o 
   2   1   2        6.61       12.30      4.69 o 
   3   1   2       61.24       51.23      4.52 o 
   4   1   2      327.24      312.78     13.12 o 
   5   1   2        1.73        1.37      8.52 o 
   6   1   2       76.35       91.00     15.64 o 
   7   1   2        0.02        3.30     12.67 o 
   8   1   2        0.22       37.67     19.68 o 
  -8   2   2       88.36      119.03     24.65 o 
  -7   2   2       29.02       47.39     15.07 o 
  -6   2   2     1548.88     1494.28     49.86 o 
  -5   2   2     3001.28     3000.40     98.73 o 
  -4   2   2    13868.41    13472.39    236.01 o 
  -3   2   2      151.83      194.34      6.84 o 
  -2   2   2      553.80      612.65     11.25 o 
  -1   2   2       29.52       26.88      2.38 o 
   0   2   2      142.07      128.59      3.62 o 
   1   2   2     5753.59     5952.14     57.68 o 
   2   2   2     4689.63     4592.06     47.98 o 
   3   2   2     4362.78     4523.42    118.68 o 
   4   2   2      934.90      888.58     24.51 o 
   5   2   2        4.79       -0.28      6.25 o 
   6   2   2        2.01        7.02     11.31 o 
   7   2   2      293.54      292.62     28.32 o 
   8   2   2      108.54      119.82     24.84 o 
  -8   3   2      103.47      115.25     25.90 o 
  -7   3   2        1.52       17.43     14.52 o 
  -6   3   2       11.10       20.02     13.66 o 
  -5   3   2      183.03      186.71     12.52 o 
  -4   3   2     2142.13     2317.62     50.61 o 
  -3   3   2       29.52       38.84      7.00 o 
  -2   3   2       81.65       84.20      6.40 o 
  -1   3   2       73.35       67.42      3.42 o 
   0   3   2       46.46       37.36      2.55 o 
   1   3   2      123.66      139.90      5.46 o 
   2   3   2     1037.81     1046.94     17.22 o 
   3   3   2      425.02      423.19     15.03 o 
   4   3   2      739.38      753.79     27.22 o 
   5   3   2      168.36      159.77     12.83 o 
   6   3   2       99.67       94.24     16.70 o 
   7   3   2        0.44      -11.94     14.52 o 
  -8   4   2      195.57      228.37     37.28 o 
  -7   4   2      177.06      174.50     23.01 o 
  -6   4   2       14.69       13.55      9.62 o 
  -5   4   2     2866.22     2905.09     59.67 o 
  -4   4   2      514.47      528.10     18.29 o 
  -3   4   2      164.28      150.26     10.75 o 
  -2   4   2      147.93      130.02      5.66 o 
  -1   4   2      190.28      169.74      5.17 o 
   0   4   2     1476.56     1467.52     17.75 o 
   1   4   2      128.43      130.90      4.77 o 
   2   4   2     1630.85     1570.66     23.97 o 
   3   4   2     1181.85     1099.97     21.52 o 
   4   4   2      734.63      722.94     22.74 o 
   5   4   2      234.79      226.26     25.13 o 
   6   4   2      200.14      209.01     24.19 o 
   7   4   2      389.42      388.80     32.36 o 
  -8   5   2       29.57       62.98     19.93 o 
  -7   5   2       17.97       30.16     14.57 o 
  -6   5   2      162.14      173.64     16.40 o 
  -5   5   2      470.54      416.58     19.52 o 
  -4   5   2       33.09       34.60      7.63 o 
  -3   5   2      614.43      665.98     22.05 o 
  -2   5   2      987.76     1075.67     20.45 o 
  -1   5   2     1343.04     1279.25     20.90 o 
   0   5   2        0.17        9.03      6.75 o 
   1   5   2      408.89      426.23     14.48 o 
   2   5   2      542.02      633.48     13.68 o 
   3   5   2     1667.39     1639.72     27.65 o 
   4   5   2       56.84       54.38      8.79 o 
   5   5   2       20.86       44.52     17.74 o 
   6   5   2       22.56       49.32     13.47 o 
   7   5   2       75.15       62.52     24.64 o 
  -8   6   2      294.22      278.22     32.12 o 
  -7   6   2       17.85       17.77     17.33 o 
  -6   6   2      148.07      146.50     15.24 o 
  -5   6   2      862.47      872.48     33.41 o 
  -4   6   2      973.30      889.59     43.12 o 
  -3   6   2     2657.86     2615.13     52.20 o 
  -2   6   2     3136.58     3319.33     84.36 o 
  -1   6   2     2194.96     2126.72     37.61 o 
   0   6   2     2973.54     2986.07     42.28 o 
   1   6   2     1773.59     1795.94     31.66 o 
   2   6   2     1130.92      988.58     33.43 o 
   3   6   2     2009.96     1991.24     33.19 o 
   4   6   2       19.18       26.08      8.30 o 
   5   6   2       84.80       75.58     12.37 o 
   6   6   2       73.37      103.10     19.26 o 
   7   6   2      258.47      280.57     28.95 o 
  -8   7   2       72.35       59.68     24.29 o 
  -7   7   2       14.84       31.93     13.41 o 
  -6   7   2      142.35      153.69     16.25 o 
  -5   7   2        7.08       20.43     10.60 o 
  -4   7   2      183.22      184.42     16.09 o 
  -3   7   2      609.12      622.68     16.08 o 
  -2   7   2        3.51        0.89      3.32 o 
  -1   7   2      143.70      153.89      6.37 o 
   0   7   2     4410.14     5093.59     67.71 o 
   1   7   2        4.09        7.61      7.79 o 
   2   7   2      290.68      301.53      9.03 o 
   3   7   2      101.92       79.57      8.05 o 
   4   7   2      288.88      259.67     15.20 o 
   5   7   2       30.06       35.39     14.04 o 
   6   7   2        7.24        8.98     13.72 o 
   7   7   2        3.96       74.87     32.66 o 
  -8   8   2        1.63       58.99     52.28 o 
  -7   8   2       24.15       44.28     15.59 o 
  -6   8   2      199.57      231.56     40.37 o 
  -5   8   2      559.88      562.69     24.38 o 
  -4   8   2      390.14      378.13     15.16 o 
  -3   8   2     1890.27     1903.03     34.70 o 
  -2   8   2     1086.29     1005.58     20.86 o 
  -1   8   2     1677.63     1569.40     25.31 o 
   0   8   2     2752.09     2786.98     54.46 o 
   1   8   2       12.07       26.22     11.53 o 
   2   8   2     4560.93     4907.11     79.07 o 
   3   8   2      567.97      542.59     19.79 o 
   4   8   2      229.22      244.01     21.57 o 
   5   8   2      642.79      626.18     27.11 o 
   6   8   2      350.82      308.01     27.25 o 
   7   8   2      445.28      431.34     41.94 o 
  -7   9   2        5.38       23.22     16.58 o 
  -6   9   2       43.88       54.97     13.00 o 
  -5   9   2       56.31       93.90     13.29 o 
  -4   9   2      939.07      854.35     29.28 o 
  -3   9   2      413.93      397.55     13.88 o 
  -2   9   2       84.24       98.06      7.16 o 
  -1   9   2      121.39      146.04      7.19 o 
   0   9   2      341.21      338.15     16.77 o 
   1   9   2      204.89      212.25     11.78 o 
   2   9   2      613.63      649.58     22.12 o 
   3   9   2      424.33      414.70     18.47 o 
   4   9   2       59.11       50.84     12.81 o 
   5   9   2        6.34      -12.36     18.35 o 
   6   9   2      283.04      267.10     25.70 o 
   7   9   2      133.97      112.26     31.57 o 
  -7  10   2      151.28      141.03     26.18 o 
  -6  10   2      788.89      864.86     45.32 o 
  -5  10   2      112.27      124.13     17.99 o 
  -4  10   2      289.09      278.54     14.71 o 
  -3  10   2     1000.85     1004.98     29.44 o 
  -2  10   2      603.29      559.38     17.73 o 
  -1  10   2     2577.44     2556.31     39.77 o 
   0  10   2      510.34      514.40     19.44 o 
   1  10   2     1209.09     1268.21     32.56 o 
   2  10   2      736.45      731.96     25.50 o 
   3  10   2      354.93      342.64     18.46 o 
   4  10   2       46.93       66.43     14.53 o 
   5  10   2       12.40       21.42     15.13 o 
   6  10   2      317.13      313.67     31.47 o 
  -7  11   2       48.07       68.33     19.86 o 
  -6  11   2       33.69       45.00     17.23 o 
  -5  11   2       32.86       44.04     21.26 o 
  -4  11   2       63.76       74.27     11.38 o 
  -3  11   2     1296.27     1287.01     36.68 o 
  -2  11   2      207.53      203.44     12.48 o 
  -1  11   2       90.12       97.61      6.94 o 
   0  11   2      502.54      494.32     20.57 o 
   1  11   2      737.52      752.99     25.62 o 
   2  11   2       67.82       92.37     10.86 o 
   3  11   2      290.07      269.00     22.36 o 
   4  11   2       34.46       34.14     15.77 o 
   5  11   2       10.63       25.23     17.35 o 
   6  11   2       14.31       21.67     16.35 o 
  -6  12   2       67.67       78.43     20.47 o 
  -5  12   2      240.33      285.83     27.86 o 
  -4  12   2       46.52       49.03     11.21 o 
  -3  12   2      142.57      145.07     12.68 o 
  -2  12   2     1608.79     1560.72     39.90 o 
  -1  12   2      155.86      143.56     14.97 o 
   0  12   2      225.07      217.05     22.38 o 
   1  12   2      186.21      192.30     14.75 o 
   2  12   2      345.31      355.98     19.46 o 
   3  12   2      612.00      593.53     27.22 o 
   4  12   2      171.48      184.45     20.98 o 
   5  12   2      210.81      203.83     25.69 o 
   6  12   2      641.66      668.48     45.97 o 
  -6  13   2       48.46       23.57     17.06 o 
  -5  13   2       52.09       74.74     19.46 o 
  -4  13   2       83.95       76.05     12.84 o 
  -3  13   2      152.76      150.09     19.63 o 
  -2  13   2      498.66      433.50     20.90 o 
  -1  13   2      256.29      286.21     20.30 o 
   0  13   2        0.38       19.46      8.58 o 
   1  13   2       99.58       68.97     16.21 o 
   2  13   2       31.35       40.09     12.24 o 
   3  13   2       72.91       76.77     13.69 o 
   4  13   2      554.11      581.05     36.09 o 
   5  13   2      218.97      208.02     30.25 o 
  -5  14   2      229.19      200.44     24.64 o 
  -4  14   2      826.94      791.68     33.46 o 
  -3  14   2       66.69       72.91     12.46 o 
  -2  14   2     1661.69     1576.79     54.05 o 
  -1  14   2      894.47      885.97     37.58 o 
   0  14   2       92.75      102.42     20.09 o 
   1  14   2      666.99      682.09     29.37 o 
   2  14   2      434.34      441.93     25.25 o 
   3  14   2      529.11      548.66     30.77 o 
   4  14   2      587.44      584.17     37.93 o 
   5  14   2      130.66      139.10     28.24 o 
  -5  15   2       71.85       88.69     21.11 o 
  -4  15   2        7.47       59.17     35.04 o 
  -3  15   2        8.61       10.90     12.35 o 
  -2  15   2      286.96      233.96     23.15 o 
  -1  15   2      137.90      120.30     17.78 o 
   0  15   2      131.09      149.89     22.74 o 
   1  15   2       29.29       41.49     15.28 o 
   2  15   2        7.88       11.47     10.64 o 
   3  15   2        0.11       38.67     17.15 o 
   4  15   2        0.20        9.04     14.49 o 
  -4  16   2        1.87       38.20     28.94 o 
  -3  16   2      180.38      191.67     25.69 o 
  -2  16   2      472.14      490.53     34.03 o 
  -1  16   2      830.55      811.67     41.35 o 
   0  16   2      238.14      208.19     24.28 o 
   1  16   2      214.33      207.36     25.08 o 
   2  16   2      533.41      475.23     37.19 o 
   3  16   2      391.19      381.60     28.54 o 
   4  16   2      327.85      292.77     32.24 o 
  -3  17   2       28.46       43.30     19.94 o 
  -2  17   2       53.03       62.74     31.54 o 
  -1  17   2       53.95       80.08     20.22 o 
   0  17   2       64.64      113.57     32.11 o 
   1  17   2        9.03       22.87     20.80 o 
   2  17   2        0.01       -1.17     11.80 o 
   3  17   2       21.37       63.40     35.60 o 
  -2  18   2      156.29      156.98     25.73 o 
  -1  18   2      307.48      343.92     35.01 o 
   0  18   2      181.88      214.31     28.10 o 
   1  18   2       10.81       63.63     22.55 o 
   2  18   2       52.28       73.15     20.14 o 
  -8   1   3        1.36       -5.38     13.73 o 
  -7   1   3       32.71       29.98     13.03 o 
  -6   1   3      508.22      561.83     29.62 o 
  -5   1   3      384.54      369.51     19.35 o 
  -4   1   3       48.28       47.02      5.22 o 
  -3   1   3     1752.07     1652.30     25.41 o 
  -2   1   3     9431.31    10036.43    119.92 o 
  -1   1   3     7304.30     6995.66     95.44 o 
   0   1   3      279.06      257.97      6.96 o 
   1   1   3     1496.03     1619.86     22.44 o 
   2   1   3     9069.52     9713.52    122.08 o 
   3   1   3      258.38      249.53     11.35 o 
   4   1   3      173.77      159.62     10.22 o 
   5   1   3      388.20      389.16     25.19 o 
   6   1   3      491.22      465.05     30.02 o 
   7   1   3      247.66      267.50     28.54 o 
  -8   2   3       50.58       91.43     21.97 o 
  -7   2   3       37.27       62.00     15.11 o 
  -6   2   3       16.33       33.22     14.04 o 
  -5   2   3      103.56      109.32     12.47 o 
  -4   2   3     5098.74     5169.86     87.08 o 
  -3   2   3       69.11       83.95      6.26 o 
  -2   2   3     1200.31     1190.67     20.54 o 
  -1   2   3       32.41       30.29      3.63 o 
   0   2   3      400.35      406.07      7.46 o 
   1   2   3        3.76       13.19      5.45 o 
   2   2   3      140.24      119.87      9.57 o 
   3   2   3      198.26      208.48      8.94 o 
   4   2   3       38.43       51.55     10.43 o 
   5   2   3       13.07       14.85      8.02 o 
   6   2   3        0.18       37.51     50.26 o 
   7   2   3      100.39       96.29     21.73 o 
  -8   3   3      107.75      120.78     22.29 o 
  -7   3   3      368.29      403.38     30.34 o 
  -6   3   3     2916.52     2952.92     68.13 o 
  -5   3   3      825.34      818.78     35.46 o 
  -4   3   3       50.87       48.33      7.38 o 
  -3   3   3      298.23      255.53      9.24 o 
  -2   3   3     2567.47     2555.21     36.41 o 
  -1   3   3     1943.44     1930.12     29.30 o 
   0   3   3      125.38      133.02      4.82 o 
   1   3   3     4614.21     4773.07     50.89 o 
   2   3   3     5008.89     4808.15    154.66 o 
   3   3   3     2164.88     2248.82     37.22 o 
   4   3   3        3.58        1.52      6.61 o 
   5   3   3       49.69       69.13      9.85 o 
   6   3   3      471.07      470.96     32.14 o 
   7   3   3      126.76      126.70     24.82 o 
  -8   4   3        3.53       26.27     15.36 o 
  -7   4   3       62.13       55.38     17.11 o 
  -6   4   3     1327.80     1200.32     45.72 o 
  -5   4   3       86.82      120.79     13.87 o 
  -4   4   3      384.19      364.08     12.64 o 
  -3   4   3        2.74        8.10      3.82 o 
  -2   4   3      315.93      342.71      9.73 o 
  -1   4   3      764.99      771.41     13.30 o 
   0   4   3     1349.82     1377.07     19.53 o 
   1   4   3      300.38      312.76      8.84 o 
   2   4   3     2112.82     2279.67     39.17 o 
   3   4   3      310.40      325.25     11.41 o 
   4   4   3        7.14       11.56      7.75 o 
   5   4   3       77.45       76.92     13.99 o 
   6   4   3        0.76       42.10     24.46 o 
   7   4   3        4.63       10.29     14.01 o 
  -8   5   3       98.78       54.17     24.80 o 
  -7   5   3      204.19      179.83     19.50 o 
  -6   5   3     1077.69     1081.62     37.45 o 
  -5   5   3     1957.09     2051.03     49.66 o 
  -4   5   3      804.68      777.69     19.07 o 
  -3   5   3      738.75      717.79     17.07 o 
  -2   5   3     1488.53     1344.83     22.87 o 
  -1   5   3     1076.09     1124.22     18.36 o 
   0   5   3       37.90       25.03      3.28 o 
   1   5   3       19.31        5.39      3.27 o 
   2   5   3     2329.77     2195.20     38.66 o 
   3   5   3      675.06      639.03     16.76 o 
   4   5   3       36.38       70.43      9.94 o 
   5   5   3      197.41      192.18     16.96 o 
   6   5   3     1033.88      911.62     45.30 o 
   7   5   3      170.61      161.65     24.74 o 
  -8   6   3       23.47       10.60     16.54 o 
  -7   6   3       54.16       74.47     16.75 o 
  -6   6   3       17.91       35.14     15.45 o 
  -5   6   3       13.13       12.85     10.25 o 
  -4   6   3       58.42       61.76      6.60 o 
  -3   6   3       10.13       18.39      5.20 o 
  -2   6   3      179.57      201.87      8.52 o 
  -1   6   3      326.87      337.21      9.59 o 
   0   6   3      447.11      525.96     11.67 o 
   1   6   3      607.16      604.07     17.98 o 
   2   6   3      151.32      165.95      9.95 o 
   3   6   3        0.01        2.11      4.19 o 
   4   6   3      341.46      329.72     18.11 o 
   5   6   3      122.62      136.29     15.35 o 
   6   6   3       39.59       66.03     19.52 o 
   7   6   3       35.54       49.72     21.94 o 
  -8   7   3       33.70       92.42     24.33 o 
  -7   7   3       67.95       88.83     18.26 o 
  -6   7   3      516.49      526.11     26.56 o 
  -5   7   3      846.87      809.05     28.98 o 
  -4   7   3       72.47       65.81     12.73 o 
  -3   7   3        5.28       15.70      7.15 o 
  -2   7   3     3115.11     3068.21     48.69 o 
  -1   7   3     1003.22      944.49     18.94 o 
   0   7   3     1487.36     1396.33     22.41 o 
   1   7   3      598.86      518.58     16.52 o 
   2   7   3      928.76      928.34     20.62 o 
   3   7   3     2557.30     2609.43     51.64 o 
   4   7   3      225.89      207.72     14.81 o 
   5   7   3      583.89      578.65     28.07 o 
   6   7   3      367.01      355.59     26.40 o 
   7   7   3       65.29       94.53     27.11 o 
  -8   8   3       59.07       94.79     22.41 o 
  -7   8   3      193.97      222.36     24.95 o 
  -6   8   3        5.93       33.36     14.88 o 
  -5   8   3       11.98       30.00     11.41 o 
  -4   8   3        9.35       27.35      6.64 o 
  -3   8   3      935.72      948.29     25.50 o 
  -2   8   3      104.34       99.20     11.99 o 
  -1   8   3      204.82      195.03      8.74 o 
   0   8   3      356.76      409.96     14.99 o 
   1   8   3      229.78      244.76     12.64 o 
   2   8   3       59.95       57.30      8.98 o 
   3   8   3      125.02      137.19     11.24 o 
   4   8   3       63.51       69.91      9.84 o 
   5   8   3       68.67       79.97     17.66 o 
   6   8   3        1.04       52.68     18.28 o 
  -7   9   3      134.12      154.33     21.15 o 
  -6   9   3      353.43      362.81     24.12 o 
  -5   9   3     2811.86     2857.04    107.86 o 
  -4   9   3      110.48      102.19     10.26 o 
  -3   9   3      551.24      522.85     17.04 o 
  -2   9   3     2146.28     2187.42     43.26 o 
  -1   9   3     1059.20     1035.56     23.84 o 
   0   9   3     1364.02     1300.79     34.62 o 
   1   9   3     1074.84     1098.29     29.94 o 
   2   9   3      707.43      714.03     23.80 o 
   3   9   3     2327.42     2392.49     65.51 o 
   4   9   3      690.41      678.50     34.19 o 
   5   9   3      446.76      458.58     31.32 o 
   6   9   3      138.35      121.47     44.58 o 
  -7  10   3        0.02       11.99     33.23 o 
  -6  10   3       60.37       70.32     15.99 o 
  -5  10   3      143.95      129.56     14.98 o 
  -4  10   3       13.53       34.23     12.83 o 
  -3  10   3      163.33      175.33     11.10 o 
  -2  10   3       33.49       35.61      6.06 o 
  -1  10   3       71.74       75.45      7.64 o 
   0  10   3      309.93      300.55     14.76 o 
   1  10   3       26.68       39.82     10.81 o 
   2  10   3        7.54       17.63      8.18 o 
   3  10   3      146.31      156.31     14.38 o 
   4  10   3       98.10      100.13     16.33 o 
   5  10   3      324.68      314.48     36.94 o 
   6  10   3       57.71       90.35     27.93 o 
  -7  11   3       53.97       59.71     20.62 o 
  -6  11   3      108.76      185.98     27.47 o 
  -5  11   3       96.70      123.32     17.00 o 
  -4  11   3      423.44      385.65     21.03 o 
  -3  11   3       11.98       18.09      7.91 o 
  -2  11   3     1616.75     1558.69     41.35 o 
  -1  11   3     1866.73     1949.89     43.43 o 
   0  11   3       92.79       96.51     10.99 o 
   1  11   3      322.54      329.24     18.87 o 
   2  11   3        2.54       23.60     10.42 o 
   3  11   3       58.63       72.13     12.03 o 
   4  11   3      748.68      687.23     39.40 o 
   5  11   3      514.80      516.83     36.24 o 
   6  11   3      268.53      257.88     30.55 o 
  -6  12   3        0.53       -1.31     15.54 o 
  -5  12   3       35.99        1.65     10.24 o 
  -4  12   3      361.30      318.33     24.61 o 
  -3  12   3      104.42      117.97     13.19 o 
  -2  12   3      347.50      352.66     18.49 o 
  -1  12   3       62.30       68.33      9.64 o 
   0  12   3      244.12      255.00     18.12 o 
   1  12   3      239.40      223.63     16.61 o 
   2  12   3      364.83      385.21     22.53 o 
   3  12   3     1234.54     1211.23     41.35 o 
   4  12   3       98.55      129.13     21.41 o 
   5  12   3      126.36      118.81     22.64 o 
  -6  13   3      632.82      585.37     39.61 o 
  -5  13   3      124.86      115.60     20.99 o 
  -4  13   3      110.98      127.27     15.78 o 
  -3  13   3      140.98      147.27     15.01 o 
  -2  13   3       26.86       13.90     13.67 o 
  -1  13   3     2492.74     2508.98     69.25 o 
   0  13   3      480.40      489.16     23.34 o 
   1  13   3     1423.72     1392.85     43.03 o 
   2  13   3      550.03      633.72     30.06 o 
   3  13   3      377.64      376.86     25.61 o 
   4  13   3      168.97      201.54     27.23 o 
   5  13   3       14.29       32.44     25.42 o 
  -6  14   3       17.29       16.62     18.25 o 
  -5  14   3       47.39       79.08     19.77 o 
  -4  14   3      101.67      113.23     18.76 o 
  -3  14   3      125.00       85.44     12.98 o 
  -2  14   3      156.51      123.07     17.76 o 
  -1  14   3      151.53      132.68     18.72 o 
   0  14   3       76.75       92.99     13.66 o 
   1  14   3        8.63       16.20     10.38 o 
   2  14   3      158.37      140.47     18.18 o 
   3  14   3        0.71       10.70     11.43 o 
   4  14   3        0.23       22.87     19.84 o 
  -5  15   3       11.26       46.78     36.27 o 
  -4  15   3      140.32      115.23     20.47 o 
  -3  15   3      177.91      199.72     25.21 o 
  -2  15   3      662.07      626.83     36.96 o 
  -1  15   3      953.07      899.07     40.91 o 
   0  15   3     1849.06     1662.12     58.89 o 
   1  15   3      213.19      227.02     36.98 o 
   2  15   3      357.41      395.68     25.36 o 
   3  15   3       70.09      117.54     19.01 o 
   4  15   3      176.46      229.06     29.39 o 
  -4  16   3        0.62        0.45     13.30 o 
  -3  16   3      127.51      104.53     19.93 o 
  -2  16   3       33.37       48.80     23.88 o 
  -1  16   3       18.21       21.08     14.51 o 
   0  16   3       17.99       57.19     16.48 o 
   1  16   3        5.14       45.64     19.79 o 
   2  16   3      103.84      108.47     19.45 o 
   3  16   3       35.46       -1.36     13.83 o 
  -3  17   3      291.25      303.86     31.94 o 
  -2  17   3      189.86      183.82     28.60 o 
  -1  17   3      452.22      460.57     33.83 o 
   0  17   3      253.70      288.40     29.44 o 
   1  17   3      406.34      423.06     33.33 o 
   2  17   3      120.87      161.63     25.04 o 
  -2  18   3       14.23        3.75     14.27 o 
  -1  18   3       10.01       24.85     16.72 o 
   0  18   3       43.36       62.81     22.65 o 
   1  18   3        4.57       28.94     23.98 o 
  -8   0   4       37.64       42.68     25.34 o 
  -7   0   4        1.50       53.78     30.60 o 
  -6   0   4       74.51       71.70     23.77 o 
  -5   0   4       65.37       55.25      9.66 o 
  -4   0   4      677.48      634.58     22.86 o 
  -3   0   4     7668.17     6897.12    631.20 o 
  -2   0   4     2030.19     1833.53     81.05 o 
  -1   0   4        3.46       27.24      6.80 o 
   0   0   4        3.44        2.92      3.21 o 
   1   0   4      182.90      202.21     11.17 o 
   2   0   4      396.74      331.33     16.54 o 
   3   0   4     3011.95     3027.10     90.19 o 
   4   0   4      361.36      360.13     28.23 o 
   5   0   4      621.96      543.49     42.88 o 
   6   0   4        1.64       11.52     21.03 o 
   7   0   4       34.81       44.83     26.15 o 
  -8   1   4       46.04       53.72     18.24 o 
  -7   1   4       12.62       35.76     23.71 o 
  -6   1   4        6.39       23.04      9.90 o 
  -5   1   4        5.21        3.32      5.40 o 
  -4   1   4       13.26       32.90      7.00 o 
  -3   1   4        9.28       26.39      4.41 o 
  -2   1   4        1.76        3.99      3.70 o 
  -1   1   4      196.55      191.01      6.28 o 
   0   1   4     2427.11     2472.64     58.67 o 
   1   1   4      399.54      435.76     11.02 o 
   2   1   4      100.09      133.85     10.26 o 
   3   1   4       24.82       26.16     10.38 o 
   4   1   4       96.59       99.34      9.12 o 
   5   1   4       18.38       28.85     18.15 o 
   6   1   4        7.42       52.79     34.93 o 
   7   1   4        5.68       14.66     15.89 o 
  -8   2   4       16.48       34.10     17.38 o 
  -7   2   4      105.15       98.96     17.16 o 
  -6   2   4      527.72      504.65     21.86 o 
  -5   2   4      707.87      672.30     22.46 o 
  -4   2   4     3870.51     4070.53     57.97 o 
  -3   2   4     6352.71     6496.14     82.57 o 
  -2   2   4     2762.87     2834.25     37.52 o 
  -1   2   4     1415.88     1443.48     27.70 o 
   0   2   4      426.30      418.69     10.30 o 
   1   2   4      752.65      656.03     14.26 o 
   2   2   4     5322.04     5306.57    183.80 o 
   3   2   4     1512.98     1511.26     40.94 o 
   4   2   4     1915.95     1939.30     43.62 o 
   5   2   4      297.69      282.86     18.13 o 
   6   2   4      206.30      195.14     26.17 o 
   7   2   4       50.58      102.52     21.39 o 
  -8   3   4       27.34       18.95     16.34 o 
  -7   3   4       47.60       58.74     20.19 o 
  -6   3   4     1557.41     1471.93     50.86 o 
  -5   3   4      174.91      173.20     10.12 o 
  -4   3   4       42.90       63.13      6.58 o 
  -3   3   4       13.36       12.94      9.23 o 
  -2   3   4      126.31      149.95     11.11 o 
  -1   3   4     3278.80     3322.73     34.21 o 
   0   3   4       32.29       39.27      3.53 o 
   1   3   4       65.13       66.93      5.31 o 
   2   3   4       19.80       22.69      6.48 o 
   3   3   4      516.66      572.35     17.62 o 
   4   3   4       87.05       72.12     10.64 o 
   5   3   4       68.08       84.99     13.07 o 
   6   3   4       20.15       30.08     14.60 o 
   7   3   4       32.07        5.37     14.13 o 
  -8   4   4      605.12      581.86     41.11 o 
  -7   4   4      411.89      439.84     27.11 o 
  -6   4   4       88.99      108.93     13.22 o 
  -5   4   4      495.20      498.32     17.51 o 
  -4   4   4      279.50      250.17     10.88 o 
  -3   4   4     4982.12     5198.45     75.24 o 
  -2   4   4     4200.12     4232.68     49.75 o 
  -1   4   4      343.39      315.36      8.40 o 
   0   4   4      554.71      648.69     13.16 o 
   1   4   4        7.66        6.01      3.89 o 
   2   4   4      187.48      116.47      8.78 o 
   3   4   4      594.41      526.10     17.13 o 
   4   4   4      594.90      600.29     24.40 o 
   5   4   4      874.46      811.56     52.07 o 
   6   4   4        2.42       11.90     13.07 o 
   7   4   4      107.49      116.15     24.84 o 
  -8   5   4       71.49       61.49     21.11 o 
  -7   5   4       40.28       63.01     15.28 o 
  -6   5   4        1.33        1.61      9.01 o 
  -5   5   4      234.72      229.00     15.37 o 
  -4   5   4      804.85      811.23     21.15 o 
  -3   5   4      105.78      118.94      8.40 o 
  -2   5   4       53.28       74.88      7.26 o 
  -1   5   4       21.73       43.33      4.97 o 
   0   5   4     1565.49     1772.22     26.68 o 
   1   5   4      895.26      954.79     18.97 o 
   2   5   4       77.97       63.91      6.23 o 
   3   5   4      328.16      351.26     14.19 o 
   4   5   4      168.49      152.11     14.36 o 
   5   5   4      116.07      118.35     15.19 o 
   6   5   4       98.33      116.14     22.31 o 
   7   5   4        3.84       40.03     19.14 o 
  -8   6   4      146.97      161.48     23.58 o 
  -7   6   4      162.60      187.05     21.70 o 
  -6   6   4      105.09      116.43     19.26 o 
  -5   6   4        2.12       -1.51      5.06 o 
  -4   6   4      475.90      465.87     15.55 o 
  -3   6   4      362.71      340.36     12.46 o 
  -2   6   4     6767.82     6954.21    107.50 o 
  -1   6   4        4.92       15.58      4.15 o 
   0   6   4      206.18      191.50      7.83 o 
   1   6   4     3807.02     3989.19     65.67 o 
   2   6   4     1387.54     1357.46     27.06 o 
   3   6   4      961.29      943.91     23.78 o 
   4   6   4      824.40      832.90     29.61 o 
   5   6   4       75.68       77.37     12.96 o 
   6   6   4      172.58      183.05     24.44 o 
  -8   7   4        5.82       86.83     43.42 o 
  -7   7   4        7.68       30.52     24.16 o 
  -6   7   4        0.01       27.77     14.66 o 
  -5   7   4       50.26       53.51     11.87 o 
  -4   7   4       90.05       99.37      9.21 o 
  -3   7   4       36.53       45.50      6.89 o 
  -2   7   4     1397.93     1432.14     27.16 o 
  -1   7   4      464.31      547.03     14.60 o 
   0   7   4      984.17     1085.84     21.78 o 
   1   7   4      104.92       79.94      5.67 o 
   2   7   4        2.88       13.44      7.55 o 
   3   7   4       26.48       37.48      7.11 o 
   4   7   4        1.48       17.47     15.45 o 
   5   7   4      158.41      152.90     17.18 o 
   6   7   4        1.15        3.32     13.51 o 
  -8   8   4       10.18       48.94     28.56 o 
  -7   8   4      857.41      890.20     41.70 o 
  -6   8   4      138.68      133.36     17.17 o 
  -5   8   4       95.89      112.86     13.36 o 
  -4   8   4      175.22      173.55     12.03 o 
  -3   8   4     1408.58     1467.84     30.99 o 
  -2   8   4     1301.49     1151.45     27.49 o 
  -1   8   4     1527.71     1545.07     29.24 o 
   0   8   4       80.10       59.28      5.47 o 
   1   8   4     3763.35     3901.86     68.66 o 
   2   8   4     2007.51     2070.36     47.20 o 
   3   8   4      854.57      838.37     29.11 o 
   4   8   4      238.81      252.65     21.55 o 
   5   8   4      273.68      288.24     27.39 o 
   6   8   4      335.18      362.72     53.44 o 
  -7   9   4       62.46       54.86     20.50 o 
  -6   9   4       41.91       77.47     17.73 o 
  -5   9   4       14.35       28.55     10.99 o 
  -4   9   4      257.54      262.52     15.17 o 
  -3   9   4       61.72       65.40      8.05 o 
  -2   9   4     1173.63     1108.01     28.59 o 
  -1   9   4        1.29       10.14      5.83 o 
   0   9   4       25.74       47.10     10.68 o 
   1   9   4      650.96      664.51     22.87 o 
   2   9   4        0.68        4.66      7.69 o 
   3   9   4       11.17       17.21     15.37 o 
   4   9   4        3.29       28.71     24.15 o 
   5   9   4       66.83       92.91     22.68 o 
   6   9   4       10.11       52.94     20.14 o 
  -7  10   4      456.13      523.06     41.42 o 
  -6  10   4     1094.86     1088.26     42.95 o 
  -5  10   4        4.34       21.29     17.72 o 
  -4  10   4      537.33      504.84     23.07 o 
  -3  10   4      309.12      318.04     16.30 o 
  -2  10   4     1163.19     1104.85     30.12 o 
  -1  10   4      216.74      196.85     10.23 o 
   0  10   4      912.98      926.62     27.14 o 
   1  10   4     2525.47     2733.26     60.02 o 
   2  10   4     2271.38     2385.61     57.96 o 
   3  10   4      518.26      556.11     30.86 o 
   4  10   4        8.12       40.34     19.96 o 
   5  10   4       91.36      101.44     19.10 o 
   6  10   4      279.58      338.62     37.35 o 
  -7  11   4        3.60       19.08     24.70 o 
  -6  11   4       72.11       61.73     19.45 o 
  -5  11   4      154.97      138.52     19.15 o 
  -4  11   4      400.34      383.91     18.86 o 
  -3  11   4      306.47      321.91     15.80 o 
  -2  11   4      413.43      390.78     15.65 o 
  -1  11   4      683.66      660.10     25.40 o 
   0  11   4      285.97      255.67     16.79 o 
   1  11   4       13.78       11.35      8.27 o 
   2  11   4      399.63      385.84     22.26 o 
   3  11   4      266.66      220.27     23.12 o 
   4  11   4      109.88      109.12     19.42 o 
   5  11   4        2.31       46.86     31.61 o 
  -6  12   4      255.58      287.42     29.05 o 
  -5  12   4      265.66      255.34     23.74 o 
  -4  12   4      102.45      124.17     15.03 o 
  -3  12   4     1285.60     1243.87     33.46 o 
  -2  12   4      237.66      224.74     12.63 o 
  -1  12   4       22.01        8.32      7.30 o 
   0  12   4       55.15       69.02     11.90 o 
   1  12   4        2.18        6.74     12.38 o 
   2  12   4      274.14      282.24     20.33 o 
   3  12   4        1.83       21.58     11.78 o 
   4  12   4       14.72       45.77     16.73 o 
   5  12   4      279.67      284.06     31.06 o 
  -6  13   4       98.01      128.01     31.07 o 
  -5  13   4      120.97       74.28     18.47 o 
  -4  13   4      389.36      364.10     23.50 o 
  -3  13   4      108.00      112.76     16.23 o 
  -2  13   4       90.92       68.97     14.04 o 
  -1  13   4       29.64       37.05     10.17 o 
   0  13   4       41.53       30.45     10.09 o 
   1  13   4       17.17       55.29     14.67 o 
   2  13   4      166.49      166.21     23.65 o 
   3  13   4        2.53       15.54     12.63 o 
   4  13   4       44.27       62.30     31.84 o 
  -5  14   4      130.15      157.14     23.71 o 
  -4  14   4      131.62      167.47     18.75 o 
  -3  14   4      692.20      669.77     35.45 o 
  -2  14   4     1293.69     1226.48     47.38 o 
  -1  14   4     1198.14     1151.21     45.80 o 
   0  14   4      430.28      427.12     43.12 o 
   1  14   4      582.83      570.23     29.01 o 
   2  14   4     1166.13     1189.61     44.68 o 
   3  14   4      103.10      159.19     22.82 o 
   4  14   4      294.49      256.49     30.80 o 
  -5  15   4       16.33       32.40     20.23 o 
  -4  15   4        8.59       97.73     19.72 o 
  -3  15   4       13.95       25.28     13.30 o 
  -2  15   4        0.87       21.12     23.06 o 
  -1  15   4       38.35       43.73     14.34 o 
   0  15   4       22.40       23.95     13.31 o 
   1  15   4        3.95       12.05     12.06 o 
   2  15   4        0.05       33.12     24.36 o 
   3  15   4       64.88       79.91     21.84 o 
  -4  16   4       10.18       26.19     27.09 o 
  -3  16   4      136.86      210.93     35.56 o 
  -2  16   4      682.98      684.05     39.41 o 
  -1  16   4      343.44      359.30     29.89 o 
   0  16   4      224.80      224.60     25.87 o 
   1  16   4      176.96      171.77     33.85 o 
   2  16   4      161.16      187.72     30.33 o 
   3  16   4       78.14      103.43     23.91 o 
  -3  17   4        0.17       30.69     18.70 o 
  -2  17   4        0.60       35.61     20.88 o 
  -1  17   4       44.94       64.79     20.23 o 
   0  17   4       38.25       55.64     23.67 o 
   1  17   4       17.60       -4.33     14.51 o 
   2  17   4        2.88       20.18     24.25 o 
  -1  18   4      315.37      302.49     31.64 o 
   0  18   4       23.35        9.72     16.47 o 
  -8   1   5      192.30      209.47     26.37 o 
  -7   1   5      117.45      159.68     20.60 o 
  -6   1   5      139.09      109.51     10.86 o 
  -5   1   5      242.60      240.79     13.94 o 
  -4   1   5      176.51      149.42      8.72 o 
  -3   1   5     4819.73     5055.60     77.52 o 
  -2   1   5     3455.01     3358.42     51.99 o 
  -1   1   5        5.36        5.77      2.89 o 
   0   1   5      178.12      131.47      6.20 o 
   1   1   5     2559.39     2672.04     39.76 o 
   2   1   5     2574.54     2709.31     44.97 o 
   3   1   5      445.78      391.25     17.77 o 
   4   1   5      364.35      362.10     18.00 o 
   5   1   5     1215.31     1084.53     45.74 o 
   6   1   5      290.04      222.71     26.28 o 
   7   1   5       46.05       59.14     20.06 o 
  -8   2   5       15.56       70.73     22.15 o 
  -7   2   5        3.03       14.33     15.74 o 
  -6   2   5       33.89       23.12     12.71 o 
  -5   2   5       52.27      104.60     17.81 o 
  -4   2   5       16.40        6.94      4.57 o 
  -3   2   5      732.63      765.70     19.07 o 
  -2   2   5      933.00      904.69     27.74 o 
  -1   2   5       92.74      106.75     10.56 o 
   0   2   5      127.00       95.25     10.26 o 
   1   2   5      749.13      848.87     18.56 o 
   2   2   5      339.81      391.96     14.71 o 
   3   2   5       18.20       17.86     11.10 o 
   4   2   5        0.00       26.18     10.24 o 
   5   2   5       35.24       36.97     11.22 o 
   6   2   5      190.20      180.91     24.25 o 
   7   2   5       89.52       38.00     20.84 o 
  -8   3   5      221.64      167.86     25.31 o 
  -7   3   5      796.88      754.55     32.96 o 
  -6   3   5      587.94      589.35     32.96 o 
  -5   3   5      560.46      599.44     20.23 o 
  -4   3   5      529.72      495.01     20.63 o 
  -3   3   5     1606.26     1544.82     27.67 o 
  -2   3   5     2603.53     2341.71     63.73 o 
  -1   3   5      355.56      449.50     15.62 o 
   0   3   5     1458.34     1350.01     21.39 o 
   1   3   5     3483.20     3687.09     61.65 o 
   2   3   5     2883.68     2991.41     48.81 o 
   3   3   5      716.89      693.44     21.34 o 
   4   3   5      173.05      157.05     18.06 o 
   5   3   5      214.90      195.39     19.47 o 
   6   3   5      355.93      337.83     28.92 o 
  -8   4   5      210.38      201.05     30.53 o 
  -7   4   5       58.06       66.86     14.20 o 
  -6   4   5      187.46      173.74     15.15 o 
  -5   4   5      438.34      461.41     17.84 o 
  -4   4   5       10.71       19.50      6.14 o 
  -3   4   5       26.50       54.12      6.07 o 
  -2   4   5       89.72      109.21      5.55 o 
  -1   4   5     1517.03     1687.74     31.39 o 
   0   4   5     1364.23     1476.79     24.30 o 
   1   4   5       21.07       30.18      5.62 o 
   2   4   5       30.37       24.91      6.17 o 
   3   4   5      250.51      261.85     13.50 o 
   4   4   5        6.52       34.06     10.04 o 
   5   4   5       21.20       31.10     12.25 o 
   6   4   5      195.14      184.48     49.33 o 
  -8   5   5       22.61       31.62     28.61 o 
  -7   5   5      104.36      121.57     17.84 o 
  -6   5   5      452.12      475.85     29.99 o 
  -5   5   5      211.61      223.61     13.95 o 
  -4   5   5     2686.76     2890.77     51.53 o 
  -3   5   5     2366.38     2343.25     50.40 o 
  -2   5   5      385.29      328.51     13.59 o 
  -1   5   5      839.42      814.38     16.89 o 
   0   5   5       85.63      117.01      7.02 o 
   1   5   5     1206.10     1114.06     25.90 o 
   2   5   5      271.41      247.35     11.97 o 
   3   5   5      197.52      200.14     12.30 o 
   4   5   5        2.74       10.23      8.55 o 
   5   5   5      371.46      396.07     23.50 o 
   6   5   5      466.55      410.42     36.24 o 
  -8   6   5       34.67       38.57     17.49 o 
  -7   6   5       20.67       45.03     23.86 o 
  -6   6   5        8.87       25.59     12.37 o 
  -5   6   5       50.06       54.90      8.98 o 
  -4   6   5      338.04      328.18     16.76 o 
  -3   6   5       59.33       72.23      9.50 o 
  -2   6   5     1103.78     1211.59     24.70 o 
  -1   6   5      167.41      179.53      9.28 o 
   0   6   5      106.66       85.55      6.84 o 
   1   6   5       13.57       21.43     11.80 o 
   2   6   5      163.98      183.89     14.43 o 
   3   6   5        0.31       19.45      8.77 o 
   4   6   5      230.93      252.49     17.52 o 
   5   6   5        2.59        9.57     10.51 o 
   6   6   5       71.02      101.04     25.56 o 
  -8   7   5        1.78       30.17     18.99 o 
  -7   7   5       74.98      110.56     18.09 o 
  -6   7   5      196.44      223.77     19.44 o 
  -5   7   5       69.87       76.47     17.37 o 
  -4   7   5      987.94     1003.14     25.59 o 
  -3   7   5     1122.62     1094.22     25.96 o 
  -2   7   5     1132.46     1102.83     24.40 o 
  -1   7   5     1687.58     1793.66     32.59 o 
   0   7   5     1007.16     1071.62     22.72 o 
   1   7   5     1322.43     1364.33     27.70 o 
   2   7   5     1797.89     1802.55     36.31 o 
   3   7   5       42.75       72.52      9.07 o 
   4   7   5      582.36      556.46     30.72 o 
   5   7   5      112.73       94.04     15.36 o 
   6   7   5      165.28      170.10     30.59 o 
  -8   8   5        7.04       13.04     27.56 o 
  -7   8   5       29.79       64.04     23.71 o 
  -6   8   5        0.04        9.12     11.23 o 
  -5   8   5       75.08       84.75     12.09 o 
  -4   8   5        4.06       13.90      7.22 o 
  -3   8   5      191.32      197.67     11.14 o 
  -2   8   5        1.71       -2.34      5.65 o 
  -1   8   5       74.28       82.45      7.49 o 
   0   8   5      200.96      231.08     10.66 o 
   1   8   5        9.35       19.85      6.21 o 
   2   8   5      286.18      295.25     14.34 o 
   3   8   5       22.99       54.02     12.26 o 
   4   8   5        0.39       20.66     18.92 o 
   5   8   5       46.92       72.35     26.39 o 
   6   8   5        1.53       58.01     37.57 o 
  -7   9   5       12.47       73.80     20.64 o 
  -6   9   5      372.44      410.59     27.69 o 
  -5   9   5      411.62      392.73     23.57 o 
  -4   9   5      198.79      196.78     14.04 o 
  -3   9   5      494.78      486.59     17.37 o 
  -2   9   5      969.04      973.04     25.01 o 
  -1   9   5     1742.88     1736.40     35.47 o 
   0   9   5     1610.37     1662.61     39.73 o 
   1   9   5     2818.28     2795.77     60.52 o 
   2   9   5      573.46      606.80     25.26 o 
   3   9   5      189.37      195.71     20.30 o 
   4   9   5      393.26      373.44     27.56 o 
   5   9   5      194.88      209.29     25.77 o 
  -7  10   5       37.52       56.30     19.82 o 
  -6  10   5      139.56      112.50     17.90 o 
  -5  10   5       75.91       64.94     10.94 o 
  -4  10   5       22.39       24.39      8.70 o 
  -3  10   5       25.05       38.53     13.13 o 
  -2  10   5     1126.10     1034.62     38.29 o 
  -1  10   5      837.38      796.09     22.36 o 
   0  10   5       45.52       68.39     13.48 o 
   1  10   5       35.82       67.19     17.47 o 
   2  10   5      271.98      284.11     18.89 o 
   3  10   5        0.60       -4.33      8.35 o 
   4  10   5       10.56       45.51     16.76 o 
   5  10   5        0.34       -4.88     13.78 o 
  -7  11   5       86.64      100.46     23.76 o 
  -6  11   5       57.31       88.23     19.11 o 
  -5  11   5      545.64      495.01     22.98 o 
  -4  11   5      538.35      496.66     34.29 o 
  -3  11   5      824.01      812.90     36.32 o 
  -2  11   5      823.93      793.49     23.67 o 
  -1  11   5      385.38      380.77     19.64 o 
   0  11   5       96.52      100.35     12.84 o 
   1  11   5        2.59        8.90     12.06 o 
   2  11   5       17.40       31.36     12.36 o 
   3  11   5        2.32        3.54     10.02 o 
   4  11   5      174.19      174.02     27.67 o 
   5  11   5      231.54      202.18     30.57 o 
  -6  12   5       30.85       30.94     16.83 o 
  -5  12   5       45.65       45.31     15.23 o 
  -4  12   5      175.09      177.38     15.06 o 
  -3  12   5       19.29       33.94      8.89 o 
  -2  12   5        7.83       -6.75      8.83 o 
  -1  12   5      642.29      634.48     28.16 o 
   0  12   5      911.63      926.08     34.77 o 
   1  12   5      711.58      680.27     29.79 o 
   2  12   5      143.84      143.45     19.66 o 
   3  12   5      347.03      320.67     23.62 o 
   4  12   5      138.31      177.17     27.35 o 
  -6  13   5      458.06      440.95     37.98 o 
  -5  13   5      419.28      465.48     33.91 o 
  -4  13   5      116.56      120.13     16.71 o 
  -3  13   5        1.82      -14.12     12.97 o 
  -2  13   5        4.93        5.76      8.78 o 
  -1  13   5        2.00       19.38     13.00 o 
   0  13   5     1785.49     1799.38     53.62 o 
   1  13   5     1370.16     1368.85     47.01 o 
   2  13   5      680.15      739.83     35.21 o 
   3  13   5      582.51      543.52     35.72 o 
   4  13   5        1.25       -2.87     15.44 o 
  -5  14   5       63.87       79.98     21.36 o 
  -4  14   5       87.66       97.98     17.39 o 
  -3  14   5        0.58       -5.68     11.28 o 
  -2  14   5       21.04       90.76     17.24 o 
  -1  14   5      164.31      135.47     21.77 o 
   0  14   5      137.93      137.44     18.12 o 
   1  14   5       18.95       29.33     20.57 o 
   2  14   5        0.50       21.25     18.39 o 
   3  14   5       28.98       47.09     24.36 o 
  -5  15   5      268.98      317.78     36.69 o 
  -4  15   5      247.77      251.85     28.36 o 
  -3  15   5      507.79      490.52     33.12 o 
  -2  15   5      112.87      137.41     20.70 o 
  -1  15   5      107.46      133.63     20.77 o 
   0  15   5      803.56      807.63     37.64 o 
   1  15   5      614.29      690.94     37.00 o 
   2  15   5      494.46      533.80     33.70 o 
   3  15   5      388.77      401.47     40.35 o 
  -4  16   5        4.19       83.28     31.63 o 
  -3  16   5       10.80       23.76     14.72 o 
  -2  16   5       47.80       63.80     18.20 o 
  -1  16   5        0.96       49.70     31.84 o 
   0  16   5       16.06       25.82     20.54 o 
   1  16   5       10.27       64.89     17.83 o 
   2  16   5      178.97      213.63     26.44 o 
  -3  17   5      146.56      156.06     26.46 o 
  -2  17   5        2.86       13.73     32.62 o 
  -1  17   5       72.98       66.66     21.41 o 
   0  17   5      152.77      217.97     29.73 o 
   1  17   5      430.75      498.82     40.30 o 
  -8   0   6      233.10      253.65     36.19 o 
  -7   0   6      599.06      592.18     48.20 o 
  -6   0   6        3.11       -9.82     18.84 o 
  -5   0   6      499.55      531.18     26.67 o 
  -4   0   6      953.14      928.34     69.76 o 
  -3   0   6     1488.20     1441.13     48.38 o 
  -2   0   6     4822.46     4927.18    351.44 o 
  -1   0   6      649.60      559.92     28.03 o 
   0   0   6     8918.09     9929.50    137.14 o 
   1   0   6      448.40      399.26     19.40 o 
   2   0   6       69.49       69.31     12.90 o 
   3   0   6     1607.83     1686.65     69.03 o 
   4   0   6     1175.70     1176.39     76.50 o 
   5   0   6      456.31      402.49     43.52 o 
   6   0   6       10.28       13.60     20.35 o 
  -8   1   6       19.04       12.31     16.53 o 
  -7   1   6       23.31        3.61     10.37 o 
  -6   1   6        8.63       15.60      7.37 o 
  -5   1   6       35.84       41.28      7.45 o 
  -4   1   6       62.86       75.16     14.01 o 
  -3   1   6      464.51      484.44     12.84 o 
  -2   1   6       12.67       17.77      7.07 o 
  -1   1   6      628.80      651.23     15.72 o 
   0   1   6        1.90        7.93      3.94 o 
   1   1   6      151.61      190.78      9.90 o 
   2   1   6      169.10      212.95     11.85 o 
   3   1   6        2.00       20.82     11.73 o 
   4   1   6      670.85      662.25     24.23 o 
   5   1   6      135.54      118.79     19.06 o 
   6   1   6       76.83      108.25     21.67 o 
  -8   2   6      124.90      161.39     23.30 o 
  -7   2   6      464.02      442.03     27.38 o 
  -6   2   6       11.91       -2.10      7.78 o 
  -5   2   6       18.68       16.16      6.73 o 
  -4   2   6      226.69      242.27     21.43 o 
  -3   2   6      304.88      294.04      9.82 o 
  -2   2   6      896.99      762.63     18.72 o 
  -1   2   6     4849.21     5126.89     68.69 o 
   0   2   6     3539.79     3595.26     64.65 o 
   1   2   6     1776.40     1924.98     33.88 o 
   2   2   6      243.17      261.93     13.76 o 
   3   2   6      228.86      217.90     14.51 o 
   4   2   6      471.54      450.62     20.69 o 
   5   2   6      592.06      539.55     34.60 o 
   6   2   6      175.51      164.60     27.48 o 
  -8   3   6       32.56       87.91     23.04 o 
  -7   3   6        2.34       18.75     11.79 o 
  -6   3   6      232.40      201.85     15.13 o 
  -5   3   6       13.51       17.75      8.89 o 
  -4   3   6      490.91      483.84     16.39 o 
  -3   3   6      395.34      434.56     15.59 o 
  -2   3   6     1130.39     1261.72     27.90 o 
  -1   3   6      130.81      171.13      9.27 o 
   0   3   6     1296.82     1422.65     27.10 o 
   1   3   6        6.62        5.13      4.32 o 
   2   3   6        2.94        5.52      5.35 o 
   3   3   6      104.94       91.06     10.25 o 
   4   3   6       88.06       89.55     11.30 o 
   5   3   6        0.38       35.78     22.27 o 
   6   3   6      448.78      412.68     35.80 o 
  -8   4   6      756.36      722.09     48.54 o 
  -7   4   6      444.64      479.43     29.65 o 
  -6   4   6      416.46      457.33     37.50 o 
  -5   4   6       68.99       79.69     10.07 o 
  -4   4   6      939.29      942.67     25.10 o 
  -3   4   6     2322.45     2295.69     36.59 o 
  -2   4   6     2094.88     2119.82     49.30 o 
  -1   4   6     1867.02     1768.64     41.13 o 
   0   4   6     1638.48     1468.40     25.48 o 
   1   4   6       61.23       51.90      7.06 o 
   2   4   6       11.96       43.85      7.82 o 
   3   4   6       26.22       33.74      9.85 o 
   4   4   6     1557.90     1576.08     47.91 o 
   5   4   6      627.05      584.15     32.69 o 
   6   4   6        5.61       15.46     14.78 o 
  -8   5   6       18.58       24.35     26.44 o 
  -7   5   6       14.00       33.23     19.55 o 
  -6   5   6      136.01      138.70     19.29 o 
  -5   5   6       62.53       71.93      9.91 o 
  -4   5   6      565.18      569.21     19.31 o 
  -3   5   6       90.15      115.42      8.80 o 
  -2   5   6       12.85        9.81      4.20 o 
  -1   5   6      193.63      232.19      8.72 o 
   0   5   6       53.52       95.23      9.86 o 
   1   5   6       26.84       48.76      8.40 o 
   2   5   6        4.97       28.95      8.37 o 
   3   5   6        0.57        0.57      5.52 o 
   4   5   6      576.45      525.42     26.15 o 
   5   5   6      201.29      260.78     40.21 o 
   6   5   6       87.49       88.87     22.65 o 
  -8   6   6      266.12      307.89     44.05 o 
  -7   6   6      418.98      408.81     28.43 o 
  -6   6   6      250.86      248.33     20.59 o 
  -5   6   6      196.98      185.38     13.59 o 
  -4   6   6      123.02       94.60     14.15 o 
  -3   6   6     1237.43     1212.93     32.02 o 
  -2   6   6       93.75      115.17      7.59 o 
  -1   6   6      610.55      571.24     15.33 o 
   0   6   6      736.77      775.31     19.09 o 
   1   6   6     1493.48     1535.29     32.26 o 
   2   6   6       37.21       47.53     11.56 o 
   3   6   6       50.54       60.80      9.47 o 
   4   6   6     1762.98     1759.62     53.12 o 
   5   6   6      582.52      589.62     33.06 o 
   6   6   6      191.97      204.54     36.47 o 
  -8   7   6       10.29       61.21     21.90 o 
  -7   7   6       13.53       30.39     14.48 o 
  -6   7   6        4.96       36.63     14.88 o 
  -5   7   6      250.06      221.41     14.77 o 
  -4   7   6      380.63      382.37     16.74 o 
  -3   7   6      531.49      550.00     18.32 o 
  -2   7   6       76.42       77.27      7.48 o 
  -1   7   6       46.41       53.23      8.39 o 
   0   7   6       57.10       63.81      7.28 o 
   1   7   6        4.64       13.81      7.95 o 
   2   7   6      660.79      605.61     20.40 o 
   3   7   6      762.73      785.19     29.00 o 
   4   7   6        0.24       10.22     11.38 o 
   5   7   6       12.13       38.01     21.62 o 
  -7   8   6      147.69      178.77     39.17 o 
  -6   8   6      248.10      265.86     22.64 o 
  -5   8   6       27.32       51.14     11.08 o 
  -4   8   6     1242.00     1192.87     32.23 o 
  -3   8   6     2230.88     2243.80     62.00 o 
  -2   8   6      544.09      538.64     18.04 o 
  -1   8   6      558.66      568.15     18.21 o 
   0   8   6     2288.94     2250.43     41.26 o 
   1   8   6      508.06      477.97     16.99 o 
   2   8   6      791.55      790.16     32.72 o 
   3   8   6      218.40      253.96     21.90 o 
   4   8   6      217.89      223.45     23.94 o 
   5   8   6     1059.61     1077.12     55.00 o 
  -7   9   6      119.76      150.55     22.22 o 
  -6   9   6      135.01      155.56     19.02 o 
  -5   9   6       18.05       25.21     11.59 o 
  -4   9   6        3.22       12.53      7.68 o 
  -3   9   6        4.90       12.97      7.39 o 
  -2   9   6       11.87        6.31      7.20 o 
  -1   9   6       51.42       56.08     13.73 o 
   0   9   6      305.34      285.27     13.40 o 
   1   9   6      443.36      455.92     21.51 o 
   2   9   6       33.93       44.89     11.60 o 
   3   9   6       38.57       45.65     16.60 o 
   4   9   6      156.14      162.76     23.92 o 
   5   9   6        2.85       10.64     24.50 o 
  -7  10   6      547.19      540.37     39.29 o 
  -6  10   6      239.15      277.98     24.60 o 
  -5  10   6      283.86      272.07     18.96 o 
  -4  10   6      581.41      564.35     23.11 o 
  -3  10   6      539.45      519.56     20.69 o 
  -2  10   6       70.87       88.56     10.21 o 
  -1  10   6        8.81       20.62     12.64 o 
   0  10   6      341.02      323.36     18.16 o 
   1  10   6      985.50     1013.37     33.35 o 
   2  10   6      593.03      593.10     27.51 o 
   3  10   6      245.61      280.15     21.21 o 
   4  10   6      276.79      278.45     29.80 o 
   5  10   6      260.74      236.01     32.64 o 
  -7  11   6       59.79       81.54     22.95 o 
  -6  11   6      264.07      257.85     25.87 o 
  -5  11   6       85.62       91.38     13.80 o 
  -4  11   6       42.22       60.78     12.88 o 
  -3  11   6      147.55      155.74     13.68 o 
  -2  11   6       12.59       17.41     12.19 o 
  -1  11   6       67.81       96.04     12.83 o 
   0  11   6      578.32      558.77     24.87 o 
   1  11   6     1011.85     1062.88     39.30 o 
   2  11   6      140.78      130.29     16.34 o 
   3  11   6       62.33       57.29     14.57 o 
   4  11   6        0.83       43.76     27.43 o 
  -6  12   6      259.84      285.09     32.37 o 
  -5  12   6      384.59      372.39     23.43 o 
  -4  12   6      783.29      776.74     30.18 o 
  -3  12   6      613.61      584.62     28.18 o 
  -2  12   6      579.89      592.33     26.46 o 
  -1  12   6       22.35       48.83     11.64 o 
   0  12   6      375.40      394.39     25.13 o 
   1  12   6      643.62      699.09     34.55 o 
   2  12   6       52.42       62.82     14.10 o 
   3  12   6       29.46       78.79     24.59 o 
   4  12   6       62.41       92.77     22.82 o 
  -6  13   6       12.44       28.22     25.89 o 
  -5  13   6       21.58       40.05     29.12 o 
  -4  13   6      247.00      212.48     21.15 o 
  -3  13   6      530.04      532.45     35.77 o 
  -2  13   6      525.52      488.80     26.22 o 
  -1  13   6      376.85      351.72     26.63 o 
   0  13   6        4.43       20.58     14.86 o 
   1  13   6      189.60      171.97     18.68 o 
   2  13   6       26.07       31.56     15.41 o 
   3  13   6       78.83      119.89     25.01 o 
  -5  14   6        7.82       31.86     18.32 o 
  -4  14   6       91.52      114.26     20.53 o 
  -3  14   6       36.66       46.82     16.14 o 
  -2  14   6      368.49      369.48     25.19 o 
  -1  14   6      531.91      577.48     30.57 o 
   0  14   6      424.82      468.13     28.96 o 
   1  14   6     1222.26     1271.21     48.74 o 
   2  14   6      101.21       96.39     17.63 o 
   3  14   6       72.22       95.37     21.80 o 
  -4  15   6        1.06       65.35     17.62 o 
  -3  15   6      151.51      139.44     21.31 o 
  -2  15   6       48.70       29.35     14.75 o 
  -1  15   6        3.44       36.63     14.92 o 
   0  15   6      106.08       81.37     23.21 o 
   1  15   6        8.30       24.52     17.04 o 
   2  15   6       44.20      100.29     21.43 o 
  -3  16   6      139.00      122.59     22.69 o 
  -2  16   6      308.81      281.92     30.41 o 
  -1  16   6      139.78      144.36     23.29 o 
   0  16   6      721.70      754.42     44.64 o 
   1  16   6      359.35      378.54     30.78 o 
  -2  17   6       98.50      156.39     28.05 o 
  -1  17   6        7.11        6.26     18.88 o 
   0  17   6      103.40      106.38     32.43 o 
  -8   1   7      269.73      280.79     27.76 o 
  -7   1   7      254.85      247.91     20.99 o 
  -6   1   7       56.34       73.86     11.57 o 
  -5   1   7       24.93       32.23      9.14 o 
  -4   1   7     1765.43     1730.67     34.71 o 
  -3   1   7      925.54      863.74     22.42 o 
  -2   1   7     2998.18     3222.10     68.25 o 
  -1   1   7     2135.21     2129.81     37.34 o 
   0   1   7      662.01      591.59     15.92 o 
   1   1   7     1170.93     1159.44     26.66 o 
   2   1   7       12.18       32.18      8.84 o 
   3   1   7      264.30      274.12     16.60 o 
   4   1   7     1152.43     1112.86     40.74 o 
   5   1   7      283.87      272.08     31.87 o 
   6   1   7      353.41      347.98     34.31 o 
  -8   2   7       20.18       51.90     18.46 o 
  -7   2   7        0.09       28.73     14.44 o 
  -6   2   7        0.22       35.90     11.95 o 
  -5   2   7       99.35      109.33     10.68 o 
  -4   2   7      270.09      233.05     11.24 o 
  -3   2   7       15.67       21.71      9.95 o 
  -2   2   7       11.95       29.76      6.08 o 
  -1   2   7        6.13        0.31      3.92 o 
   0   2   7       38.46       48.77      6.76 o 
   1   2   7        0.25       13.07      5.69 o 
   2   2   7       97.62       96.49     10.64 o 
   3   2   7       47.39       42.44      9.50 o 
   4   2   7       18.46       56.57     19.21 o 
   5   2   7       16.43       79.77     27.15 o 
   6   2   7      102.02       53.16     20.90 o 
  -8   3   7      429.25      401.03     35.14 o 
  -7   3   7      327.09      313.10     23.34 o 
  -6   3   7       45.24       67.82     12.15 o 
  -5   3   7      428.64      444.79     19.10 o 
  -4   3   7      304.37      287.71     13.72 o 
  -3   3   7     1153.07     1104.31     28.76 o 
  -2   3   7      166.26      116.49      9.51 o 
  -1   3   7      647.45      555.30     18.24 o 
   0   3   7      474.66      447.90     15.65 o 
   1   3   7      374.93      345.44     13.78 o 
   2   3   7       83.96       91.00     10.27 o 
   3   3   7      420.10      417.11     21.89 o 
   4   3   7      264.33      252.06     16.93 o 
   5   3   7       51.33       58.17     19.35 o 
   6   3   7       50.96       67.12     20.47 o 
  -8   4   7       14.10       16.59     17.77 o 
  -7   4   7       71.44       57.62     17.45 o 
  -6   4   7      209.15      186.25     15.53 o 
  -5   4   7      188.76      189.38     14.82 o 
  -4   4   7       79.39       84.72      8.99 o 
  -3   4   7      449.51      431.82     21.31 o 
  -2   4   7        0.07       23.26      6.54 o 
  -1   4   7        0.01        3.39      6.61 o 
   0   4   7      266.48      276.64     13.98 o 
   1   4   7       35.04       49.92      9.70 o 
   2   4   7        0.78       11.41     13.36 o 
   3   4   7        5.65       -0.39      7.14 o 
   4   4   7      249.10      222.36     18.51 o 
   5   4   7        0.15        5.75     11.16 o 
  -8   5   7      184.32      228.19     30.19 o 
  -7   5   7      115.40      125.09     19.42 o 
  -6   5   7      232.80      247.38     17.75 o 
  -5   5   7      365.28      385.15     18.35 o 
  -4   5   7     1589.77     1578.72     34.39 o 
  -3   5   7     1347.65     1410.51     36.72 o 
  -2   5   7      499.51      447.46     17.89 o 
  -1   5   7      562.32      501.54     18.31 o 
   0   5   7     2267.80     2168.92     39.17 o 
   1   5   7       71.58       86.89      8.79 o 
   2   5   7     1107.00     1152.99     30.69 o 
   3   5   7      594.67      602.54     23.96 o 
   4   5   7       40.79      101.87     16.80 o 
   5   5   7      341.11      318.36     25.27 o 
  -8   6   7       17.62       34.44     23.35 o 
  -7   6   7        1.46       40.48     16.97 o 
  -6   6   7       25.52       59.64     12.95 o 
  -5   6   7       23.39       22.12     10.48 o 
  -4   6   7        6.92       20.40      7.03 o 
  -3   6   7      642.54      643.21     24.39 o 
  -2   6   7      887.32      988.94     30.42 o 
  -1   6   7      374.01      409.47     17.81 o 
   0   6   7      176.00      167.91     10.18 o 
   1   6   7       30.47       57.70      8.12 o 
   2   6   7      607.84      586.80     21.90 o 
   3   6   7      347.20      313.72     18.17 o 
   4   6   7        4.48       22.70     11.70 o 
   5   6   7       57.91       51.19     25.04 o 
  -8   7   7      181.66      213.70     46.56 o 
  -7   7   7       75.76       97.49     26.41 o 
  -6   7   7       37.03       54.69     11.38 o 
  -5   7   7      511.01      521.67     22.13 o 
  -4   7   7      199.73      215.95     12.84 o 
  -3   7   7      871.90      823.20     28.02 o 
  -2   7   7      140.45      135.19     12.83 o 
  -1   7   7     1454.36     1385.50     37.82 o 
   0   7   7     1261.62     1238.10     38.88 o 
   1   7   7      772.58      733.33     22.00 o 
   2   7   7     1097.49      999.01     28.77 o 
   3   7   7     1391.50     1315.34     37.27 o 
   4   7   7      441.54      465.48     26.84 o 
   5   7   7       46.83       58.65     19.81 o 
  -7   8   7        8.03       31.46     21.79 o 
  -6   8   7       76.51       84.43     17.05 o 
  -5   8   7       50.22       48.47     10.12 o 
  -4   8   7       18.17       13.04     10.19 o 
  -3   8   7       76.95       93.53     18.11 o 
  -2   8   7      674.92      667.74     20.40 o 
  -1   8   7        4.05       11.22      5.64 o 
   0   8   7      860.22      854.34     23.44 o 
   1   8   7        0.51        1.36      7.19 o 
   2   8   7       10.81       14.39     11.95 o 
   3   8   7       42.20       49.27     14.77 o 
   4   8   7       14.10        6.52     23.55 o 
   5   8   7      131.92      160.06     27.11 o 
  -7   9   7       30.65       53.55     21.92 o 
  -6   9   7       52.64       56.59     17.05 o 
  -5   9   7      106.82      131.37     17.10 o 
  -4   9   7       11.43       25.64     12.78 o 
  -3   9   7       27.74       37.14     11.03 o 
  -2   9   7      643.80      640.57     22.34 o 
  -1   9   7      533.73      532.21     20.16 o 
   0   9   7     1316.37     1306.22     32.84 o 
   1   9   7      754.20      772.22     29.99 o 
   2   9   7       85.49       99.24     14.46 o 
   3   9   7      294.87      316.07     23.65 o 
   4   9   7      267.34      286.46     29.59 o 
  -7  10   7        8.53       35.79     21.54 o 
  -6  10   7        8.65       28.43     18.29 o 
  -5  10   7       93.62       97.42     13.24 o 
  -4  10   7       24.93       17.52      8.88 o 
  -3  10   7       62.95       98.39     12.05 o 
  -2  10   7       77.64       73.01     10.58 o 
  -1  10   7     1719.62     1640.37     39.22 o 
   0  10   7      128.13      170.46     19.39 o 
   1  10   7        5.37        3.37      9.21 o 
   2  10   7        2.59       47.25     13.07 o 
   3  10   7      195.31      167.72     20.63 o 
   4  10   7       72.29      102.63     24.40 o 
  -6  11   7      127.67      153.42     22.38 o 
  -5  11   7      580.65      590.31     28.51 o 
  -4  11   7     1106.49     1105.71     38.38 o 
  -3  11   7      843.47      866.35     32.28 o 
  -2  11   7      483.58      442.28     19.77 o 
  -1  11   7      642.81      637.84     28.34 o 
   0  11   7      114.87      127.74     15.53 o 
   1  11   7       62.08      109.77     15.52 o 
   2  11   7      118.87      108.09     16.36 o 
   3  11   7      416.35      437.70     33.73 o 
   4  11   7      387.83      361.83     36.26 o 
  -6  12   7        0.75       27.24     22.61 o 
  -5  12   7       11.38       51.37     25.05 o 
  -4  12   7        0.02       21.43     20.64 o 
  -3  12   7        5.65       20.37     11.14 o 
  -2  12   7       92.28       77.42     13.59 o 
  -1  12   7        8.94       18.98     11.65 o 
   0  12   7       82.05       73.45     14.00 o 
   1  12   7       44.10       67.12     17.83 o 
   2  12   7        8.29       25.29     13.78 o 
   3  12   7       14.01       15.45     15.80 o 
  -5  13   7      192.52      149.37     24.89 o 
  -4  13   7      384.81      375.12     23.10 o 
  -3  13   7      107.65      112.47     16.80 o 
  -2  13   7       13.76       43.03     15.03 o 
  -1  13   7      214.62      210.11     19.88 o 
   0  13   7      356.35      363.25     28.05 o 
   1  13   7      218.97      273.26     24.30 o 
   2  13   7      282.16      306.70     25.89 o 
   3  13   7      185.58      195.56     28.21 o 
  -5  14   7      118.47      111.84     38.68 o 
  -4  14   7      223.40      177.60     31.60 o 
  -3  14   7       14.11       31.35     15.84 o 
  -2  14   7      162.23      129.80     18.40 o 
  -1  14   7        3.02       17.52     16.51 o 
   0  14   7        0.56       59.86     23.47 o 
   1  14   7       61.65       97.67     18.73 o 
   2  14   7       77.85      120.15     22.68 o 
  -4  15   7      848.95      907.56     62.49 o 
  -3  15   7      457.46      521.36     45.84 o 
  -2  15   7      141.28      170.68     25.02 o 
  -1  15   7       75.76       99.70     20.96 o 
   0  15   7       46.21       70.46     22.15 o 
   1  15   7      260.63      271.60     32.08 o 
  -3  16   7        5.53       47.29     35.40 o 
  -2  16   7      122.73      128.22     31.98 o 
  -1  16   7        3.36       51.51     67.71 o 
   0  16   7        5.07       23.09     31.58 o 
  -8   0   8       67.58       89.15     46.76 o 
  -7   0   8      114.47      118.08     26.33 o 
  -6   0   8     1051.40     1118.43     63.66 o 
  -5   0   8     1281.70     1259.83     61.47 o 
  -4   0   8     1246.40     1305.58     60.95 o 
  -3   0   8      107.96      150.77     19.49 o 
  -2   0   8      323.13      331.39     28.11 o 
  -1   0   8     1606.75     1485.78     61.88 o 
   0   0   8     2161.24     2150.79     86.42 o 
   1   0   8     1499.20     1483.66     47.33 o 
   2   0   8     4063.95     4154.13    109.15 o 
   3   0   8     1572.96     1631.35     63.63 o 
   4   0   8     1557.74     1522.15     65.32 o 
   5   0   8      288.28      270.88     55.89 o 
  -8   1   8        1.16       21.61     25.68 o 
  -7   1   8      120.70      107.29     15.31 o 
  -6   1   8      124.69      118.79     17.23 o 
  -5   1   8       26.18       41.90      8.76 o 
  -4   1   8        7.76       18.29      7.87 o 
  -3   1   8      145.45      169.18     15.25 o 
  -2   1   8       48.08       55.82     11.41 o 
  -1   1   8        2.92       -4.93      8.21 o 
   0   1   8      642.04      616.16     20.36 o 
   1   1   8      828.37      823.45     23.15 o 
   2   1   8      238.56      230.11     15.41 o 
   3   1   8        2.93        6.19      8.48 o 
   4   1   8      363.88      350.42     21.91 o 
   5   1   8      276.21      221.14     27.83 o 
  -8   2   8      121.30      122.06     25.85 o 
  -7   2   8      229.61      215.46     20.10 o 
  -6   2   8      467.30      427.71     20.48 o 
  -5   2   8      214.74      182.32     22.44 o 
  -4   2   8      365.02      364.43     21.34 o 
  -3   2   8        3.86       14.30      7.46 o 
  -2   2   8       25.19       49.81     10.55 o 
  -1   2   8     2930.51     2905.42     82.31 o 
   0   2   8     1537.65     1502.03     44.47 o 
   1   2   8      435.21      459.02     22.15 o 
   2   2   8       10.40       22.64      9.45 o 
   3   2   8        1.74       17.38      9.87 o 
   4   2   8       11.30       19.64     11.53 o 
   5   2   8       50.66       57.76     18.63 o 
  -8   3   8      131.87      128.99     36.51 o 
  -7   3   8        0.00       37.75     14.71 o 
  -6   3   8       13.33       62.68     26.93 o 
  -5   3   8       29.07       43.45     10.52 o 
  -4   3   8       53.21       86.87     11.47 o 
  -3   3   8       86.24       88.25     10.58 o 
  -2   3   8        7.47        9.58      9.29 o 
  -1   3   8       16.68       18.92      9.98 o 
   0   3   8       31.08       37.21      9.75 o 
   1   3   8      250.62      248.73     12.73 o 
   2   3   8       11.11       10.73      9.90 o 
   3   3   8        7.86       42.24     21.01 o 
   4   3   8       75.23       87.45     17.12 o 
   5   3   8       44.22       88.23     21.40 o 
  -8   4   8      183.23      222.11     32.47 o 
  -7   4   8      224.34      231.77     34.16 o 
  -6   4   8      218.36      244.47     17.40 o 
  -5   4   8     1139.40     1141.85     37.97 o 
  -4   4   8      425.31      418.40     31.18 o 
  -3   4   8       73.69       83.19      9.86 o 
  -2   4   8      578.81      563.09     21.24 o 
  -1   4   8      363.46      374.36     16.33 o 
   0   4   8     2723.24     2743.20     82.71 o 
   1   4   8      543.63      501.10     18.42 o 
   2   4   8       67.28       83.81     11.18 o 
   3   4   8      115.78      132.57     14.85 o 
   4   4   8      268.53      253.53     23.88 o 
   5   4   8       36.70       51.47     23.24 o 
  -8   5   8       50.28       69.30     43.76 o 
  -7   5   8        5.05       42.10     23.81 o 
  -6   5   8       88.10       91.31     15.57 o 
  -5   5   8       26.87       20.21     14.59 o 
  -4   5   8       37.52       46.10     10.33 o 
  -3   5   8      107.68      100.23     14.15 o 
  -2   5   8       84.32       71.23     14.95 o 
  -1   5   8      538.59      506.80     23.18 o 
   0   5   8       13.64       22.64     12.44 o 
   1   5   8      352.81      351.01     15.71 o 
   2   5   8      196.24      185.01     17.43 o 
   3   5   8        0.12       19.91     14.37 o 
   4   5   8      121.35      132.04     19.23 o 
   5   5   8       22.20       56.03     21.14 o 
  -8   6   8      376.61      390.75     53.27 o 
  -7   6   8      319.49      322.49     29.35 o 
  -6   6   8      268.69      264.45     21.87 o 
  -5   6   8      971.78     1022.34     45.78 o 
  -4   6   8      469.12      464.57     23.01 o 
  -3   6   8       69.36       78.29     11.27 o 
  -2   6   8      737.53      734.57     25.88 o 
  -1   6   8      557.36      567.41     22.61 o 
   0   6   8     1462.43     1391.88     40.15 o 
   1   6   8     2131.21     2054.71     46.94 o 
   2   6   8      129.78      135.70     13.39 o 
   3   6   8      502.82      489.47     23.59 o 
   4   6   8      128.38      131.94     19.39 o 
   5   6   8      217.18      205.13     24.68 o 
  -7   7   8       25.22       40.21     17.97 o 
  -6   7   8       68.94       56.74     15.25 o 
  -5   7   8      111.76      122.99     16.59 o 
  -4   7   8      232.08      220.20     17.86 o 
  -3   7   8       12.49       27.30     13.14 o 
  -2   7   8      156.64      175.84     14.50 o 
  -1   7   8       26.42       21.08      8.77 o 
   0   7   8     1008.29      976.25     31.79 o 
   1   7   8      432.80      419.72     25.74 o 
   2   7   8      365.33      361.96     19.77 o 
   3   7   8      111.25      129.60     14.64 o 
   4   7   8        1.22       57.58     24.37 o 
  -7   8   8        3.36       31.47     20.91 o 
  -6   8   8      109.22       94.30     17.62 o 
  -5   8   8       64.59      112.65     20.41 o 
  -4   8   8      554.30      551.30     27.63 o 
  -3   8   8     1064.60     1072.74     38.65 o 
  -2   8   8      403.97      387.45     21.37 o 
  -1   8   8      681.87      667.35     26.88 o 
   0   8   8     2539.07     2452.53     57.21 o 
   1   8   8       40.00       37.62      8.62 o 
   2   8   8      696.54      679.26     37.58 o 
   3   8   8        6.63       16.78     16.85 o 
   4   8   8      140.63      153.52     26.43 o 
  -7   9   8       28.07       57.37     33.72 o 
  -6   9   8       93.96       94.22     21.13 o 
  -5   9   8      169.45      147.86     18.58 o 
  -4   9   8      385.25      401.35     25.59 o 
  -3   9   8      410.75      370.82     22.26 o 
  -2   9   8      334.10      337.29     21.05 o 
  -1   9   8      598.00      611.36     26.79 o 
   0   9   8       11.82       19.91      8.71 o 
   1   9   8       28.71       37.53     10.90 o 
   2   9   8      134.42      154.90     22.84 o 
   3   9   8       12.06       16.40     11.96 o 
   4   9   8       91.05       48.75     20.27 o 
  -6  10   8      190.72      196.40     25.45 o 
  -5  10   8      281.89      290.04     23.96 o 
  -4  10   8     1235.26     1267.86     44.55 o 
  -3  10   8      419.92      384.67     25.64 o 
  -2  10   8       23.21       13.77      9.68 o 
  -1  10   8      174.94      206.78     16.35 o 
   0  10   8       24.49       76.98     23.45 o 
   1  10   8      325.03      347.26     29.04 o 
   2  10   8       65.90       54.82     15.36 o 
   3  10   8      270.89      285.39     27.08 o 
  -6  11   8        1.96        4.68     15.04 o 
  -5  11   8       38.59       61.53     17.41 o 
  -4  11   8      175.58      143.71     41.67 o 
  -3  11   8      225.43      242.51     20.99 o 
  -2  11   8      393.33      404.68     24.70 o 
  -1  11   8      222.74      246.38     22.78 o 
   0  11   8        6.02        8.58     11.33 o 
   1  11   8        5.56        6.49     10.10 o 
   2  11   8      130.64      140.01     19.63 o 
   3  11   8       39.80       32.11     17.96 o 
  -6  12   8       45.46       46.27     27.28 o 
  -5  12   8      529.59      525.19     32.71 o 
  -4  12   8      889.49      871.35     39.60 o 
  -3  12   8      583.46      565.23     35.76 o 
  -2  12   8      397.22      385.60     28.35 o 
  -1  12   8      162.23      179.41     22.65 o 
   0  12   8      497.97      478.08     32.41 o 
   1  12   8      316.35      312.02     29.01 o 
   2  12   8      460.98      450.23     30.96 o 
   3  12   8      156.58      111.03     28.06 o 
  -5  13   8       18.91       41.79     28.31 o 
  -4  13   8       78.10      127.29     23.86 o 
  -3  13   8       37.11       70.69     23.25 o 
  -2  13   8       83.49       66.95     23.53 o 
  -1  13   8      273.21      249.32     26.52 o 
   0  13   8        0.71       12.66     13.86 o 
   1  13   8       31.17       46.42     20.24 o 
   2  13   8       41.43       95.03     28.80 o 
  -4  14   8      152.21      250.35     35.60 o 
  -3  14   8       50.25      101.54     21.01 o 
  -2  14   8       70.27      105.80     28.57 o 
  -1  14   8      338.37      346.64     32.97 o 
   0  14   8       83.33       85.80     19.63 o 
   1  14   8      184.16      192.15     27.69 o 
  -3  15   8        3.84       22.10     21.64 o 
  -2  15   8       49.39       57.38     27.42 o 
  -1  15   8       18.73       45.30     24.85 o 
   0  15   8      190.17      163.54     27.21 o 
  -8   1   9      200.35      207.10     42.99 o 
  -7   1   9       60.77       79.33     18.11 o 
  -6   1   9      308.98      299.55     25.54 o 
  -5   1   9      566.97      569.50     32.04 o 
  -4   1   9       30.91       38.95     15.49 o 
  -3   1   9      138.47      157.34     16.73 o 
  -2   1   9      590.53      675.08     29.30 o 
  -1   1   9     2383.54     2505.57     67.05 o 
   0   1   9     2979.10     2928.85     76.68 o 
   1   1   9      333.31      336.88     19.17 o 
   2   1   9      415.47      432.36     21.82 o 
   3   1   9      293.88      276.27     20.67 o 
   4   1   9       72.03       77.02     20.33 o 
  -8   2   9        0.00       -4.62     20.40 o 
  -7   2   9       20.40       16.57     12.80 o 
  -6   2   9       20.02       51.08     12.62 o 
  -5   2   9       38.33       52.96     16.09 o 
  -4   2   9      505.16      479.73     27.99 o 
  -3   2   9       39.38       61.30     12.99 o 
  -2   2   9      310.80      323.66     22.57 o 
  -1   2   9      268.08      308.13     20.30 o 
   0   2   9       12.69       22.79      7.96 o 
   1   2   9        0.03       -1.43      6.15 o 
   2   2   9       57.80       65.31     11.21 o 
   3   2   9       42.86       67.03     15.13 o 
   4   2   9      154.06      232.19     55.27 o 
  -8   3   9      151.50      196.84     67.94 o 
  -7   3   9      108.25      157.80     18.80 o 
  -6   3   9      543.45      429.79     31.38 o 
  -5   3   9      582.18      543.73     25.49 o 
  -4   3   9      437.41      448.05     28.09 o 
  -3   3   9        2.60        4.50     23.81 o 
  -2   3   9      582.89      599.17     28.63 o 
  -1   3   9     1146.86     1105.80     40.49 o 
   0   3   9      217.77      196.63     13.85 o 
   1   3   9       59.94       61.86     17.20 o 
   2   3   9       91.42      130.20     13.97 o 
   3   3   9      185.43      151.64     17.41 o 
   4   3   9       62.22       73.96     21.03 o 
  -8   4   9        0.39       91.27     31.50 o 
  -7   4   9       85.27       70.92     18.33 o 
  -6   4   9       69.51       72.25     14.87 o 
  -5   4   9        3.14       17.51     10.25 o 
  -4   4   9      235.65      221.28     17.59 o 
  -3   4   9       58.66       73.35     16.04 o 
  -2   4   9      438.28      439.32     19.75 o 
  -1   4   9      304.20      290.59     17.17 o 
   0   4   9      249.19      247.20     16.17 o 
   1   4   9        1.77        0.52      9.68 o 
   2   4   9      119.05      132.49     20.32 o 
   3   4   9       30.31       49.07     16.00 o 
   4   4   9       75.77       88.68     19.25 o 
  -7   5   9      240.80      257.28     29.28 o 
  -6   5   9      322.19      295.61     23.39 o 
  -5   5   9      572.00      574.84     28.30 o 
  -4   5   9      671.82      621.86     27.91 o 
  -3   5   9      194.93      177.78     15.27 o 
  -2   5   9      346.55      359.90     18.81 o 
  -1   5   9     2381.35     2237.69     53.41 o 
   0   5   9      134.92      132.84     17.90 o 
   1   5   9       18.16       54.93     11.45 o 
   2   5   9      597.44      589.79     26.92 o 
   3   5   9      328.46      310.86     21.73 o 
   4   5   9      256.77      221.06     24.78 o 
  -7   6   9      159.72      168.87     27.49 o 
  -6   6   9        0.30       30.43     13.76 o 
  -5   6   9       78.80       64.46     13.44 o 
  -4   6   9      169.51      172.50     16.25 o 
  -3   6   9        2.75       35.58     11.25 o 
  -2   6   9      479.01      480.48     27.37 o 
  -1   6   9      173.85      153.98     14.59 o 
   0   6   9      227.20      254.61     17.77 o 
   1   6   9      389.08      349.47     21.69 o 
   2   6   9       16.79       51.04     18.35 o 
   3   6   9        0.02       -7.08     10.55 o 
   4   6   9       54.46       75.44     20.42 o 
  -7   7   9       40.77      135.83     26.16 o 
  -6   7   9      335.11      324.48     27.61 o 
  -5   7   9      527.77      498.46     30.28 o 
  -4   7   9      427.49      468.83     27.53 o 
  -3   7   9        3.01       19.26     15.93 o 
  -2   7   9      785.55      704.12     29.50 o 
  -1   7   9      570.13      574.10     25.34 o 
   0   7   9       85.46      100.90     13.62 o 
   1   7   9      259.29      267.52     19.12 o 
   2   7   9      444.40      416.85     24.86 o 
   3   7   9     1647.14     1459.14     46.19 o 
   4   7   9      361.92      292.55     32.76 o 
  -7   8   9        6.28       97.33     49.03 o 
  -6   8   9       34.64       54.93     26.85 o 
  -5   8   9      426.96      367.45     25.28 o 
  -4   8   9       51.17       58.78     16.92 o 
  -3   8   9        0.01       17.84     14.70 o 
  -2   8   9      551.31      497.01     27.96 o 
  -1   8   9        0.15       -9.74      9.36 o 
   0   8   9      713.74      644.20     28.43 o 
   1   8   9      163.18      121.88     14.87 o 
   2   8   9        2.09       26.81     20.69 o 
   3   8   9      120.53      152.50     32.77 o 
  -6   9   9      158.37      134.97     19.86 o 
  -5   9   9      497.87      489.68     32.09 o 
  -4   9   9       18.90       28.75     14.76 o 
  -3   9   9        3.38       13.65     13.96 o 
  -2   9   9     1204.99     1154.95     41.60 o 
  -1   9   9      445.25      450.39     25.29 o 
   0   9   9      233.56      241.40     18.15 o 
   1   9   9       28.90        8.77     23.27 o 
   2   9   9        1.64       58.80     51.35 o 
   3   9   9      257.90      268.96     33.36 o 
  -6  10   9      117.98      103.35     22.89 o 
  -5  10   9       16.45       68.34     23.16 o 
  -4  10   9      121.69      142.60     19.92 o 
  -3  10   9      205.59      191.16     21.42 o 
  -2  10   9        5.69        3.85      9.04 o 
  -1  10   9       33.20       60.92     13.94 o 
   0  10   9       12.52       17.33     11.65 o 
   1  10   9        2.44       23.93     29.14 o 
   2  10   9       41.72       36.69     28.10 o 
   3  10   9       12.55       13.46     18.77 o 
  -6  11   9      429.68      479.82     42.03 o 
  -5  11   9      388.05      377.96     27.90 o 
  -4  11   9      133.69      118.04     18.59 o 
  -3  11   9      285.85      287.01     23.28 o 
  -2  11   9      315.10      306.42     26.88 o 
  -1  11   9      642.18      649.55     38.91 o 
   0  11   9      133.87      174.99     22.26 o 
   1  11   9       29.85       36.94     18.72 o 
   2  11   9      273.41      260.28     29.00 o 
  -5  12   9       43.21       70.70     20.10 o 
  -4  12   9        1.47       23.15     15.61 o 
  -3  12   9      100.84       99.32     23.50 o 
  -2  12   9       25.01       33.76     16.71 o 
  -1  12   9        0.32        5.85     16.07 o 
   0  12   9       95.85       61.44     22.76 o 
   1  12   9       94.74      105.69     23.82 o 
   2  12   9        5.40       39.65     20.99 o 
  -4  13   9      102.38      110.62     26.23 o 
  -3  13   9      301.46      247.27     30.19 o 
  -2  13   9      319.49      350.42     30.31 o 
  -1  13   9      679.40      679.84     42.52 o 
   0  13   9      126.85      175.91     29.66 o 
   1  13   9        7.55       -2.41     12.93 o 
  -3  14   9       15.77       27.70     22.05 o 
  -2  14   9       49.66       29.72     26.16 o 
  -1  14   9        8.06       57.34     20.35 o 
   0  14   9        1.87       13.95     33.97 o 
  -7   0  10      107.88      142.11     29.94 o 
  -6   0  10      118.72      102.17     30.04 o 
  -5   0  10     1052.37     1121.95     72.98 o 
  -4   0  10      300.00      266.86     31.60 o 
  -3   0  10      183.80      153.49     26.04 o 
  -2   0  10      147.48      160.73     30.16 o 
  -1   0  10      116.71      142.78     26.71 o 
   0   0  10       37.45       71.67     23.89 o 
   1   0  10      451.09      491.24     46.49 o 
   2   0  10     2507.73     2459.24     87.60 o 
   3   0  10     1024.24     1037.36     66.94 o 
   4   0  10      303.85      210.25     50.70 o 
  -7   1  10       24.23       46.77     28.30 o 
  -6   1  10       87.91       75.01     17.21 o 
  -5   1  10       23.11       41.19     15.29 o 
  -4   1  10        2.83       37.20     14.11 o 
  -3   1  10        3.09       23.79     18.95 o 
  -2   1  10        4.82       25.26     12.89 o 
  -1   1  10      133.41      127.20     17.10 o 
   0   1  10      684.32      706.67     34.93 o 
   1   1  10      218.81      243.86     23.21 o 
   2   1  10      711.33      635.48     31.16 o 
   3   1  10       11.73       25.98     15.01 o 
   4   1  10       20.48       60.89     23.93 o 
  -7   2  10       55.28       67.10     19.99 o 
  -6   2  10      440.81      428.23     31.97 o 
  -5   2  10      266.39      341.23     48.11 o 
  -4   2  10      762.74      798.92     38.58 o 
  -3   2  10     1058.12      979.29     41.52 o 
  -2   2  10     1763.89     1726.25     58.07 o 
  -1   2  10      506.40      509.67     29.69 o 
   0   2  10      114.37      134.26     18.98 o 
   1   2  10      214.76      217.27     22.05 o 
   2   2  10      317.91      382.65     31.86 o 
   3   2  10      294.30      343.80     27.15 o 
   4   2  10        6.58       50.01     19.50 o 
  -7   3  10       39.56       35.59     17.10 o 
  -6   3  10      159.96      164.70     23.93 o 
  -5   3  10        0.78        9.95     12.97 o 
  -4   3  10       10.09       20.13     17.73 o 
  -3   3  10      850.64      825.67     40.18 o 
  -2   3  10      363.78      369.72     27.12 o 
  -1   3  10       63.49       71.84     14.87 o 
   0   3  10      446.03      474.32     28.59 o 
   1   3  10      115.96      125.40     15.29 o 
   2   3  10      171.73      167.23     22.20 o 
   3   3  10       21.17       48.39     23.93 o 
   4   3  10        1.56       41.79     21.57 o 
  -7   4  10      136.36      158.67     24.97 o 
  -6   4  10      506.93      530.93     34.22 o 
  -5   4  10      840.26      810.33     40.05 o 
  -4   4  10       14.49       47.24     15.01 o 
  -3   4  10      699.76      699.88     36.15 o 
  -2   4  10       61.63      125.80     33.32 o 
  -1   4  10       12.47       50.37     14.82 o 
   0   4  10      129.92      129.98     13.71 o 
   1   4  10      299.48      287.26     24.59 o 
   2   4  10      664.64      683.31     34.30 o 
   3   4  10      105.38      106.15     20.73 o 
  -7   5  10        0.08      -11.83     20.72 o 
  -6   5  10        3.88       36.03     15.91 o 
  -5   5  10        2.28        0.97     20.38 o 
  -4   5  10      125.82      150.42     21.35 o 
  -3   5  10        2.65       48.21     17.82 o 
  -2   5  10        3.35        1.81     10.37 o 
  -1   5  10      708.01      634.74     27.58 o 
   0   5  10       76.59       84.21     12.71 o 
   1   5  10       76.32       89.11     14.50 o 
   2   5  10      115.08      120.70     17.31 o 
   3   5  10       24.67       55.03     24.82 o 
  -7   6  10      199.75      235.31     37.70 o 
  -6   6  10      565.80      462.46     33.94 o 
  -5   6  10      118.39       89.24     22.84 o 
  -4   6  10      340.83      332.27     22.90 o 
  -3   6  10       35.61       56.25     12.87 o 
  -2   6  10      817.25      774.37     31.17 o 
  -1   6  10      179.54      180.95     16.93 o 
   0   6  10      369.16      345.51     22.65 o 
   1   6  10     1298.55     1193.35     43.74 o 
   2   6  10      686.91      675.47     32.08 o 
   3   6  10      179.24      206.01     24.13 o 
  -7   7  10       39.77       63.76     27.07 o 
  -6   7  10        7.28       26.66     15.51 o 
  -5   7  10       93.66      105.31     20.40 o 
  -4   7  10        0.21        6.29     11.75 o 
  -3   7  10        0.12       40.07     14.98 o 
  -2   7  10      286.59      258.56     24.24 o 
  -1   7  10       20.73       24.10     16.69 o 
   0   7  10      513.96      519.32     27.23 o 
   1   7  10       64.29       55.45     14.38 o 
   2   7  10        3.42       24.50     13.48 o 
   3   7  10       13.41        5.18     17.25 o 
  -6   8  10        2.57       27.64     15.84 o 
  -5   8  10        8.79       13.88     13.20 o 
  -4   8  10      109.79      114.26     19.22 o 
  -3   8  10      538.56      502.44     27.85 o 
  -2   8  10       28.42       48.23     12.11 o 
  -1   8  10      925.23      888.91     34.77 o 
   0   8  10       27.31       26.74     12.69 o 
   1   8  10      568.03      565.19     43.58 o 
   2   8  10      434.56      438.31     34.93 o 
   3   8  10       73.37      115.63     31.69 o 
  -6   9  10       69.45       93.06     18.86 o 
  -5   9  10        3.41       13.12     14.48 o 
  -4   9  10        5.33       48.39     14.11 o 
  -3   9  10      148.10      121.52     17.31 o 
  -2   9  10      563.72      533.95     34.59 o 
  -1   9  10        3.02       21.37     11.75 o 
   0   9  10       32.38       32.19     12.62 o 
   1   9  10       32.64       58.10     25.64 o 
   2   9  10        9.05       37.07     18.29 o 
  -6  10  10      159.54      139.07     34.57 o 
  -5  10  10       57.40       97.79     19.27 o 
  -4  10  10      869.02      800.44     39.61 o 
  -3  10  10      181.55      203.54     21.89 o 
  -2  10  10      550.88      544.87     29.88 o 
  -1  10  10      120.41      105.23     20.04 o 
   0  10  10       97.72      117.82     21.15 o 
   1  10  10      139.39      198.69     25.10 o 
   2  10  10      398.00      414.08     35.88 o 
  -5  11  10       68.12       78.77     21.48 o 
  -4  11  10        1.11        8.41     15.09 o 
  -3  11  10       20.74       60.24     17.03 o 
  -2  11  10        0.11        7.88     13.46 o 
  -1  11  10        3.27       12.44     16.38 o 
   0  11  10      139.37      182.06     32.32 o 
   1  11  10       17.09       30.54     18.12 o 
  -4  12  10       13.13       79.32     32.52 o 
  -3  12  10      412.20      356.99     33.96 o 
  -2  12  10      183.09      185.77     26.93 o 
  -1  12  10       63.63       71.16     21.07 o 
   0  12  10       95.72      134.42     25.05 o 
   1  12  10       59.22      105.32     27.36 o 
  -3  13  10        2.70       39.72     35.43 o 
  -2  13  10       31.19       26.10     19.17 o 
  -1  13  10       19.50       85.05     28.54 o 
  -7   1  11       33.05       -6.88     14.19 o 
  -6   1  11      330.57      284.51     28.58 o 
  -5   1  11      402.85      397.93     29.93 o 
  -4   1  11       62.57       71.79     17.09 o 
  -3   1  11       11.87       -1.49     10.98 o 
  -2   1  11       30.07       81.11     17.50 o 
  -1   1  11       61.72       84.01     18.40 o 
   0   1  11      793.53      740.19     39.45 o 
   1   1  11     1045.75     1100.46     53.16 o 
   2   1  11      360.59      390.42     32.06 o 
   3   1  11      268.04      248.74     30.66 o 
  -7   2  11       37.57       64.35     26.34 o 
  -6   2  11      171.67      160.71     24.64 o 
  -5   2  11       88.42       89.55     19.27 o 
  -4   2  11       70.00       69.74     16.71 o 
  -3   2  11      126.09      126.73     20.59 o 
  -2   2  11      476.45      487.93     32.10 o 
  -1   2  11      134.07      131.99     21.23 o 
   0   2  11      347.39      303.43     26.68 o 
   1   2  11        6.85       10.46     17.90 o 
   2   2  11       77.35       83.62     22.04 o 
   3   2  11       13.02       78.07     25.18 o 
  -7   3  11      220.48      201.38     33.14 o 
  -6   3  11      293.21      290.24     29.66 o 
  -5   3  11     1199.31     1168.91     53.24 o 
  -4   3  11      925.10      967.55     47.90 o 
  -3   3  11      204.63      208.89     23.67 o 
  -2   3  11      489.98      513.69     33.92 o 
  -1   3  11       89.76       98.02     19.73 o 
   0   3  11       52.89       64.04     16.20 o 
   1   3  11      317.89      312.20     28.23 o 
   2   3  11      288.20      338.14     32.07 o 
   3   3  11       76.12       92.95     23.46 o 
  -7   4  11        5.09       16.51     23.54 o 
  -6   4  11       67.55       68.70     20.67 o 
  -5   4  11        2.56       16.78     14.50 o 
  -4   4  11       10.16        6.44     11.86 o 
  -3   4  11      282.61      254.64     26.11 o 
  -2   4  11       11.55       18.53     14.92 o 
  -1   4  11       13.25        7.75     13.62 o 
   0   4  11       66.15       96.94     21.37 o 
   1   4  11       67.36      121.56     22.14 o 
   2   4  11        1.24       23.95     22.67 o 
   3   4  11        4.59       58.40     20.87 o 
  -7   5  11       29.56       41.30     32.76 o 
  -6   5  11      155.09      161.98     23.58 o 
  -5   5  11       61.49       70.21     18.35 o 
  -4   5  11      298.52      294.51     28.52 o 
  -3   5  11      296.67      264.82     26.64 o 
  -2   5  11      318.86      329.87     28.45 o 
  -1   5  11      824.46      719.53     41.91 o 
   0   5  11      104.07      102.85     21.52 o 
   1   5  11      174.10      189.69     27.03 o 
   2   5  11      185.00      226.35     25.90 o 
  -6   6  11       69.82       69.12     22.21 o 
  -5   6  11        2.46       70.63     26.48 o 
  -4   6  11       46.49       59.28     19.08 o 
  -3   6  11       76.31       94.46     18.23 o 
  -2   6  11      119.36      125.88     19.71 o 
  -1   6  11       13.53       50.91     17.77 o 
   0   6  11       29.00       47.41     24.64 o 
   1   6  11       91.19       95.22     19.79 o 
   2   6  11       35.75       59.55     20.67 o 
  -6   7  11      267.49      311.34     33.45 o 
  -5   7  11      196.01      168.78     25.99 o 
  -4   7  11       53.86       43.33     16.68 o 
  -3   7  11      270.22      299.86     28.40 o 
  -2   7  11      152.80      176.90     27.08 o 
  -1   7  11      198.70      233.98     24.51 o 
   0   7  11      154.34      164.41     32.96 o 
   1   7  11       24.55       51.21     16.68 o 
   2   7  11      660.29      595.71     49.84 o 
  -6   8  11        0.01       16.63     21.64 o 
  -5   8  11        0.75       34.74     26.88 o 
  -4   8  11      172.32      154.12     23.04 o 
  -3   8  11        0.85       47.05     29.12 o 
  -2   8  11       21.50       57.12     25.70 o 
  -1   8  11       21.61       43.89     16.29 o 
   0   8  11       58.20       75.94     19.25 o 
   1   8  11       11.87       69.29     66.11 o 
   2   8  11        8.83       12.22     16.23 o 
  -5   9  11      264.55      242.06     33.46 o 
  -4   9  11        5.10       35.69     24.49 o 
  -3   9  11      587.56      579.45     38.40 o 
  -2   9  11      688.84      627.91     35.50 o 
  -1   9  11      694.54      630.52     34.20 o 
   0   9  11      167.84      179.32     24.47 o 
   1   9  11      175.46      176.27     26.09 o 
  -5  10  11       34.73       63.63     23.09 o 
  -4  10  11      217.70      223.61     29.04 o 
  -3  10  11        6.94       38.51     35.01 o 
  -2  10  11       31.59       16.76     12.93 o 
  -1  10  11       42.48       84.29     20.42 o 
   0  10  11       99.15       83.89     20.09 o 
   1  10  11       31.39       78.27     23.06 o 
  -4  11  11        3.20       21.93     19.73 o 
  -3  11  11        3.92       45.14     31.87 o 
  -2  11  11      255.93      282.63     30.02 o 
  -1  11  11       60.73       94.83     21.15 o 
   0  11  11      259.22      312.63     33.49 o 
  -3  12  11        2.11       38.38     28.07 o 
  -2  12  11       19.35       76.02     24.78 o 
  -6   0  12        3.35       30.14     40.19 o 
  -5   0  12        1.30       -5.19     17.88 o 
  -4   0  12       41.21       80.99     32.04 o 
  -3   0  12      308.35      329.19     53.95 o 
  -2   0  12      347.84      407.37     43.65 o 
  -1   0  12      127.44      159.34     39.79 o 
   0   0  12      200.40      145.21     33.81 o 
   1   0  12      473.77      535.51     94.25 o 
   2   0  12      162.38      182.54     39.25 o 
  -6   1  12       76.59       88.83     22.41 o 
  -5   1  12       32.89       33.97     18.66 o 
  -4   1  12       37.33       34.12     15.89 o 
  -3   1  12        3.89       40.88     52.24 o 
  -2   1  12        0.31       33.96     18.82 o 
  -1   1  12       24.74       46.71     17.58 o 
   0   1  12       14.10       42.04     17.82 o 
   1   1  12        1.21       39.50     22.97 o 
   2   1  12        6.74       33.70     18.70 o 
  -6   2  12       38.61       74.07     23.12 o 
  -5   2  12       55.79       52.33     19.60 o 
  -4   2  12      392.02      361.93     31.24 o 
  -3   2  12     1027.14     1025.35     50.96 o 
  -2   2  12     1914.94     1926.40     71.95 o 
  -1   2  12      198.05      203.01     26.91 o 
   0   2  12      109.69      101.99     21.31 o 
   1   2  12      181.88      208.28     27.47 o 
   2   2  12      306.74      325.06     36.65 o 
  -6   3  12       20.24       -1.25     10.68 o 
  -5   3  12        4.15      -10.89     14.77 o 
  -4   3  12      359.70      392.69     32.96 o 
  -3   3  12      153.78      164.04     23.76 o 
  -2   3  12      231.88      249.94     26.78 o 
  -1   3  12        5.53       45.81     19.00 o 
   0   3  12       49.95       80.32     19.78 o 
   1   3  12       23.79       50.47     34.02 o 
   2   3  12        0.41      -13.89     19.32 o 
  -6   4  12      657.75      572.32     41.52 o 
  -5   4  12      204.44      227.59     27.68 o 
  -4   4  12       99.91      106.06     22.19 o 
  -3   4  12     1263.94     1245.07     59.01 o 
  -2   4  12      133.90      163.50     23.61 o 
  -1   4  12       53.06       41.05     16.68 o 
   0   4  12       86.08      142.13     23.83 o 
   1   4  12      235.94      286.35     38.65 o 
   2   4  12      140.77      160.97     28.46 o 
  -6   5  12       27.12       13.98     16.61 o 
  -5   5  12        2.81        1.12     16.52 o 
  -4   5  12      257.27      219.90     30.00 o 
  -3   5  12        0.90       36.29     27.64 o 
  -2   5  12       48.94       91.08     29.10 o 
  -1   5  12      141.64      123.41     27.38 o 
   0   5  12       80.47       83.08     20.70 o 
   1   5  12       60.32      109.44     27.21 o 
  -6   6  12       75.79      117.84     24.04 o 
  -5   6  12       42.35       30.18     22.10 o 
  -4   6  12       18.45       37.42     17.95 o 
  -3   6  12      248.85      269.10     29.39 o 
  -2   6  12      186.91      216.76     27.33 o 
  -1   6  12        3.70       30.23     42.49 o 
   0   6  12      127.66      129.22     29.83 o 
   1   6  12      291.61      262.51     30.57 o 
  -5   7  12       54.55       63.21     22.00 o 
  -4   7  12       59.71       60.36     22.22 o 
  -3   7  12        8.64       46.43     19.45 o 
  -2   7  12      181.99      180.43     26.18 o 
  -1   7  12       78.56      132.20     23.77 o 
   0   7  12        0.02       12.53     21.17 o 
   1   7  12        4.50       33.83     22.75 o 
  -5   8  12       76.33       44.62     20.66 o 
  -4   8  12      133.06      124.33     25.35 o 
  -3   8  12      459.79      427.21     36.47 o 
  -2   8  12      193.20      250.49     29.68 o 
  -1   8  12       15.80       23.74     16.77 o 
   0   8  12      348.73      406.00     46.07 o 
  -4   9  12      177.25      199.48     30.89 o 
  -3   9  12        0.98       30.28     18.95 o 
  -2   9  12       61.49       68.59     22.22 o 
  -1   9  12       68.24       90.11     26.83 o 
   0   9  12        7.71       85.73     28.84 o 
  -3  10  12      236.42      244.48     30.72 o 
  -2  10  12      213.22      262.73     37.24 o 
  -1  10  12      144.57      158.04     29.39 o 
  -6   1  13       23.39       28.59     20.89 o 
  -5   1  13       55.50       62.02     22.89 o 
  -4   1  13      475.24      433.54     36.67 o 
  -3   1  13      367.25      399.34     36.44 o 
  -2   1  13        5.17       38.32     21.75 o 
  -1   1  13       70.40      127.30     25.62 o 
   0   1  13      249.10      217.62     29.19 o 
   1   1  13      125.12      155.23     29.04 o 
  -5   2  13        3.30       16.81     17.13 o 
  -4   2  13       11.80       20.99     17.69 o 
  -3   2  13        8.57       19.33     16.66 o 
  -2   2  13      117.60      113.08     25.57 o 
  -1   2  13       49.35       62.25     21.30 o 
   0   2  13        3.80       14.08     19.21 o 
   1   2  13        5.63       45.62     22.96 o 
  -5   3  13      556.13      491.29     40.34 o 
  -4   3  13     1202.92     1181.40     59.55 o 
  -3   3  13      591.45      607.05     42.01 o 
  -2   3  13      147.48      122.80     25.42 o 
  -1   3  13      106.23      147.34     26.29 o 
   0   3  13       25.40       23.14     20.59 o 
  -5   4  13        0.26       49.76     26.86 o 
  -4   4  13       19.07       45.36     20.05 o 
  -3   4  13      158.93      135.54     25.12 o 
  -2   4  13       68.06       72.75     21.96 o 
  -1   4  13       47.87       87.13     23.34 o 
   0   4  13        3.72        8.39     22.27 o 
  -5   5  13       21.79       54.90     34.64 o 
  -4   5  13      152.47      142.80     28.57 o 
  -3   5  13      212.07      225.46     29.07 o 
  -2   5  13      347.63      361.37     32.69 o 
  -1   5  13      107.74       75.36     22.88 o 
   0   5  13      409.70      398.95     40.34 o 
  -4   6  13       23.78       59.26     37.60 o 
  -3   6  13        3.50       22.98     27.40 o 
  -2   6  13        8.32       43.40     23.32 o 
  -1   6  13        5.12       36.91     22.32 o 
   0   6  13       24.46       40.45     25.77 o 
  -4   7  13       82.72      113.68     27.85 o 
  -3   7  13       65.85       86.01     23.63 o 
  -2   7  13       74.71      143.50     31.17 o 
  -1   7  13       43.68      156.28     27.86 o 
  -2   8  13        9.84       44.05     22.36 o 
  -4   0  14       25.79       35.04     63.20 o 
  -3   0  14      123.19      166.58     58.17 o 
  -2   0  14      350.67      353.90     50.83 o 
  -1   0  14      381.65      464.43     63.29 o 
  -4   1  14        0.12       37.74     20.57 o 
  -3   1  14       24.78       20.52     18.90 o 
  -2   1  14       17.24       12.29     27.44 o 
  -1   1  14        9.66      -15.08     19.20 o 
  -4   2  14        1.00       11.65     18.58 o 
  -3   2  14      238.59      284.72     33.66 o 
  -2   2  14       42.18       50.85     21.10 o 
  -1   2  14       58.02       72.27     24.49 o 
  -3   3  14        7.49       27.16     18.95 o 
  -2   3  14        0.64       35.74     21.20 o 
  -3   4  14      233.07      233.43     33.94 o 
  -2   4  14      244.61      271.87     33.16 o 
                                                 
